# Supplementary material for: Poly[(μ3-rac-5-eth­oxy­carbonyl-6-hy­droxy-6-methyl-4-phenyl-4,5,6,7-tetra­hydro­benzo[c]isoxazol-3-olato)potassium]
Source: Acta Crystallogr Sect E Struct Rep Online. 2011 May 25;67(Pt 6):m786. doi: 10.1107/S160053681101868X (PMC3120487; doi:10.1107/S160053681101868X)
Supplement: Supplementary file 1 [file e-67-0m786-sup1.cif]

##############################################################################
#                                                                            #
# This CIF contains the data in a paper accepted for publication in          #
# Acta Crystallographica Section E. It conforms to the requirements of       #
# Notes for Authors for Acta Crystallographica Section E, and has been       #
# peer reviewed under the auspices of the IUCr Commission on Journals.       #
#                                                                            #
# Full details of the Crystallographic Information File format               #
# are given in the paper "The Crystallographic Information File (CIF):       #
# a New Standard Archive File for Crystallography" by S. R. Hall, F. H.      #
# Allen and I. D. Brown [Acta Cryst. (1991), A47, 655-685].                  #
#                                                                            #
# The current version of the core CIF dictionary is obtainable from          #
# ftp://ftp.iucr.org/pub/cif_core.dic.                                       #
#                                                                            #
# Software is freely available for graphical display of the structure(s)     #
# in this CIF. For information consult the CIF software page                 #
# http://www.iucr.org/resources/cif/software.                                #
#                                                                            #
# This file may be used for bona fide research purposes within the           #
# scientific community so long as proper attribution is given to the journal # 
# article from which it was obtained.                                        #
#                                                                            #
##############################################################################
data_global
_audit_creation_method     'from SHELXL97 CIF and IUCr SHELXL97-template'
_journal_date_recd_electronic     2011-03-21
_journal_date_accepted     2011-05-17
_journal_name_full     'Acta Crystallographica, Section E'
_journal_year     2011
_journal_volume     67
_journal_issue      6
_journal_page_first     m786
_journal_page_last     m786
_journal_paper_category     QM
_journal_coeditor_code     KP2318
_publ_contact_author_name     'Abel M. Maharramov'
_publ_contact_author_address
;                                                                             ;
Baku State University, Z. Khalilov St. 23, Baku AZ-1148, Azerbaijan
;
_publ_contact_author_email     'orglab@mail.ru'
_publ_contact_author_fax     '+7(499)1355085'
_publ_contact_author_phone     '+994558230581'
_publ_section_title
;\
Poly[(\m~3~-<i>rac</i>-5-ethoxycarbonyl-6-hydroxy-6-methyl-4-phenyl-4,5,6,7-\
tetrahydrobenzo[<i>c</i>]isoxazol-3-olato)potassium]
;
loop_
    _publ_author_name
    _publ_author_footnote
    _publ_author_address
    'Maharramov, Abel M.' ?
;
Baku State University, Z. Khalilov St. 23, Baku AZ-1148, Azerbaijan
;
    'Ismiyev, Arif I.' .
;
Baku State University, Z. Khalilov St. 23, Baku AZ-1148, Azerbaijan
;
    'Rashidov, Bahruz A.' .
;
Baku State University, Z. Khalilov St. 23, Baku AZ-1148, Azerbaijan
;
data_I
_audit_creation_method     SHELXL-97
_chemical_name_systematic
;
Poly[(\m~3~-<i>rac</i>-5-ethoxycarbonyl-6-hydroxy-6-methyl-4-phenyl-4,5,6,7-
tetrahydrobenzo[<i>c</i>]isoxazol-3-olato)potassium]
;
_chemical_name_common     ?
_chemical_formula_moiety     'C17 H18 K N O5'
_chemical_formula_sum     'C17 H18 K N O5'
_chemical_formula_iupac     '[K (C17 H18 N O5)]'
_chemical_formula_weight     355.42
_chemical_melting_point     ?
_symmetry_cell_setting     monoclinic
_symmetry_space_group_name_H-M     'P 21/c'
_symmetry_space_group_name_Hall     '-P 2ybc'
loop_
    _symmetry_equiv_pos_as_xyz
    'x, y, z'
    '-x, y+1/2, -z+1/2'
    '-x, -y, -z'
    'x, -y-1/2, z-1/2'
_cell_length_a     12.4811(18)
_cell_length_b     15.411(2)
_cell_length_c     8.6647(12)
_cell_angle_alpha     90.00
_cell_angle_beta     94.388(5)
_cell_angle_gamma     90.00
_cell_volume     1661.7(4)
_cell_formula_units_Z     4
_cell_measurement_reflns_used     2419
_cell_measurement_theta_min     2.70
_cell_measurement_theta_max     32.66
_cell_measurement_temperature     100(2)
_exptl_crystal_description     prism
_exptl_crystal_colour     colorless
_exptl_crystal_size_max     0.30
_exptl_crystal_size_mid     0.30
_exptl_crystal_size_min     0.20
_exptl_crystal_density_diffrn     1.421
_exptl_crystal_density_meas     ?
_exptl_crystal_density_method     'not measured'
_exptl_crystal_F_000     744
_exptl_absorpt_coefficient_mu     0.346
_exptl_absorpt_correction_type     multi-scan
_exptl_absorpt_process_details     '(SADABS; Sheldrick, 1998)'
_exptl_absorpt_correction_T_min     0.9032
_exptl_absorpt_correction_T_max     0.9340
_exptl_special_details
;
;
_diffrn_ambient_temperature     100(2)
_diffrn_radiation_type     MoK\a
_diffrn_radiation_wavelength     0.71073
_diffrn_radiation_source     'fine-focus sealed tube'
_diffrn_radiation_monochromator     graphite
_diffrn_measurement_device_type     'Bruker APEXII CCD'
_diffrn_measurement_method     '\f and \w'
_diffrn_detector_area_resol_mean     ?
_diffrn_reflns_number     16716
_diffrn_reflns_av_R_equivalents     0.0419
_diffrn_reflns_av_sigmaI/netI     0.0323
_diffrn_reflns_theta_min     1.64
_diffrn_reflns_theta_max     26.99
_diffrn_reflns_theta_full     26.99
_diffrn_measured_fraction_theta_max     0.991
_diffrn_measured_fraction_theta_full     0.991
_diffrn_reflns_limit_h_min     -15
_diffrn_reflns_limit_h_max     15
_diffrn_reflns_limit_k_min     -19
_diffrn_reflns_limit_k_max     19
_diffrn_reflns_limit_l_min     -11
_diffrn_reflns_limit_l_max     11
_refine_special_details
;
Refinement of <i>F</i>^2^ against ALL reflections. The weighted <i>R</i>-factor
<i>wR</i> and goodness of fit <i>S</i> are based on <i>F</i>^2^, conventional
<i>R</i>-factors <i>R</i> are based on <i>F</i>, with <i>F</i> set to zero for
negative <i>F</i>^2^. The threshold expression of <i>F</i>^2^ >
\s(<i>F</i>^2^) is used only for calculating <i>R</i>-factors(gt) <i>etc</i>.
and is not relevant to the choice of reflections for refinement.
<i>R</i>-factors based on <i>F</i>^2^ are statistically about twice as large
as those based on <i>F</i>, and <i>R</i>- factors based on ALL data will be
even larger.
;
_reflns_number_total     3594
_reflns_number_gt     2977
_reflns_threshold_expression     I>2\s(I)
_refine_ls_structure_factor_coef     Fsqd
_refine_ls_matrix_type     full
_refine_ls_R_factor_all     0.0641
_refine_ls_R_factor_gt     0.0539
_refine_ls_wR_factor_gt     0.1410
_refine_ls_wR_factor_ref     0.1486
_refine_ls_goodness_of_fit_ref     0.990
_refine_ls_restrained_S_all     0.994
_refine_ls_number_reflns     3594
_refine_ls_number_parameters     221
_refine_ls_number_restraints     6
_refine_ls_hydrogen_treatment     constr
_refine_ls_weighting_scheme     calc
_refine_ls_weighting_details
         'calc w=1/[\s^2^(Fo^2^)+(0.0800P)^2^+1.2400P] where P=(Fo^2^+2Fc^2^)/3'
_atom_sites_solution_hydrogens     difmap
_atom_sites_solution_primary     direct
_atom_sites_solution_secondary     difmap
_refine_ls_shift/su_max     0.001
_refine_ls_shift/su_mean     0.000
_refine_diff_density_max     0.681
_refine_diff_density_min     -0.642
_refine_ls_extinction_method     none
_refine_ls_extinction_coef     ?
loop_
    _atom_type_symbol
    _atom_type_description
    _atom_type_scat_dispersion_real
    _atom_type_scat_dispersion_imag
    _atom_type_scat_source
    'C' 'C' 0.0033 0.0016
                         'International Tables Vol C Tables 4.2.6.8 and 6.1.1.4'
    'H' 'H' 0.0000 0.0000
                         'International Tables Vol C Tables 4.2.6.8 and 6.1.1.4'
    'N' 'N' 0.0061 0.0033
                         'International Tables Vol C Tables 4.2.6.8 and 6.1.1.4'
    'O' 'O' 0.0106 0.0060
                         'International Tables Vol C Tables 4.2.6.8 and 6.1.1.4'
    'K' 'K' 0.2009 0.2494
                         'International Tables Vol C Tables 4.2.6.8 and 6.1.1.4'
_computing_data_collection     'APEX2 (Bruker, 2005)'
_computing_cell_refinement     'SAINT-Plus (Bruker, 2001)'
_computing_data_reduction     'SAINT-Plus (Bruker, 2001)'
_computing_structure_solution     'SHELXTL (Sheldrick, 2008)'
_computing_structure_refinement     'SHELXTL (Sheldrick, 2008)'
_computing_molecular_graphics     'SHELXTL (Sheldrick, 2008)'
_computing_publication_material     'SHELXTL (Sheldrick, 2008)'
loop_
    _atom_site_type_symbol
    _atom_site_label
    _atom_site_fract_x
    _atom_site_fract_y
    _atom_site_fract_z
    _atom_site_U_iso_or_equiv
    _atom_site_adp_type
    _atom_site_calc_flag
    _atom_site_refinement_flags
    _atom_site_occupancy
    _atom_site_symmetry_multiplicity
    _atom_site_disorder_assembly
    _atom_site_disorder_group
    K K1 0.05763(5) 0.40629(3) 0.14073(6) 0.04742(19) Uani d . 1 1 . .
    N N1 0.28041(17) 0.31949(12) 0.8020(2) 0.0439(5) Uani d . 1 1 . .
    O O2 0.19438(14) 0.35565(10) 0.88107(18) 0.0439(4) Uani d . 1 1 . .
    C C3 0.15026(18) 0.42478(13) 0.7957(2) 0.0343(4) Uani d . 1 1 . .
    O O3 0.07151(14) 0.46143(11) 0.84704(18) 0.0440(4) Uani d . 1 1 . .
    C C3A 0.20830(16) 0.43430(12) 0.6674(2) 0.0308(4) Uani d . 1 1 . .
    C C4 0.19038(16) 0.49360(12) 0.5307(2) 0.0276(4) Uani d . 1 1 . .
    H H4 0.1313 0.4679 0.4608 0.033 Uiso calc R 1 1 . .
    C C5 0.29248(17) 0.49356(13) 0.4414(2) 0.0323(4) Uani d . 1 1 . .
    H H5 0.3515 0.5229 0.5063 0.039 Uiso calc R 1 1 . .
    O O4 0.19551(16) 0.53784(12) 0.2040(2) 0.0537(5) Uani d . 1 1 . .
    O O5 0.35688(16) 0.59290(14) 0.2631(3) 0.0684(6) Uani d D 1 1 . .
    C C6 0.32838(17) 0.39892(13) 0.4075(3) 0.0344(4) Uani d . 1 1 . .
    O O6 0.23646(12) 0.35629(9) 0.33610(18) 0.0389(4) Uani d . 1 1 . .
    H H6O 0.2512 0.2992 0.3219 0.058 Uiso d R 1 1 . .
    C C7 0.36413(18) 0.35424(14) 0.5608(3) 0.0399(5) Uani d . 1 1 . .
    H H7A 0.3724 0.2912 0.5430 0.048 Uiso calc R 1 1 . .
    H H7B 0.4348 0.3775 0.6007 0.048 Uiso calc R 1 1 . .
    C C7A 0.28494(17) 0.36821(13) 0.6776(2) 0.0343(4) Uani d . 1 1 . .
    C C8 0.15431(16) 0.58394(12) 0.5748(2) 0.0296(4) Uani d . 1 1 . .
    C C9 0.2076(2) 0.63132(15) 0.6927(3) 0.0455(6) Uani d . 1 1 . .
    H H9 0.2712 0.6087 0.7452 0.055 Uiso calc R 1 1 . .
    C C10 0.1689(3) 0.71179(16) 0.7348(3) 0.0551(7) Uani d . 1 1 . .
    H H10 0.2067 0.7440 0.8152 0.066 Uiso calc R 1 1 . .
    C C11 0.0769(2) 0.74512(15) 0.6616(3) 0.0499(6) Uani d . 1 1 . .
    H H11 0.0510 0.8003 0.6907 0.060 Uiso calc R 1 1 . .
    C C12 0.0223(2) 0.69854(14) 0.5464(3) 0.0432(5) Uani d . 1 1 . .
    H H12 -0.0425 0.7207 0.4968 0.052 Uiso calc R 1 1 . .
    C C13 0.06184(17) 0.61842(13) 0.5017(2) 0.0334(4) Uani d . 1 1 . .
    H H13 0.0245 0.5872 0.4198 0.040 Uiso calc R 1 1 . .
    C C14 0.2736(2) 0.54270(14) 0.2906(3) 0.0399(5) Uani d . 1 1 A .
    C C15 0.3426(6) 0.6209(6) 0.1016(5) 0.0951(18) Uani d PD 0.547(7) 1 A 1
    H H15A 0.2725 0.6506 0.0820 0.114 Uiso calc PR 0.547(7) 1 A 1
    H H15B 0.3437 0.5700 0.0320 0.114 Uiso calc PR 0.547(7) 1 A 1
    C C16 0.4336(5) 0.6826(5) 0.0708(8) 0.0951(18) Uani d PD 0.547(7) 1 A 1
    H H16A 0.4368 0.6899 -0.0411 0.143 Uiso calc PR 0.547(7) 1 A 1
    H H16B 0.5018 0.6586 0.1154 0.143 Uiso calc PR 0.547(7) 1 A 1
    H H16C 0.4208 0.7390 0.1183 0.143 Uiso calc PR 0.547(7) 1 A 1
    C C15' 0.3639(8) 0.6479(5) 0.1291(8) 0.0951(18) Uani d PD 0.45 1 A 2
    H H15C 0.3928 0.7055 0.1613 0.114 Uiso calc PR 0.453(7) 1 A 2
    H H15D 0.2916 0.6563 0.0758 0.114 Uiso calc PR 0.453(7) 1 A 2
    C C16' 0.4377(7) 0.6047(6) 0.0203(7) 0.0951(18) Uani d PD 0.45 1 A 2
    H H16D 0.4374 0.6381 -0.0760 0.143 Uiso calc PR 0.453(7) 1 A 2
    H H16E 0.4124 0.5456 -0.0029 0.143 Uiso calc PR 0.453(7) 1 A 2
    H H16F 0.5110 0.6025 0.0698 0.143 Uiso calc PR 0.453(7) 1 A 2
    C C17 0.4187(2) 0.39617(19) 0.2990(3) 0.0540(6) Uani d . 1 1 . .
    H H17A 0.4443 0.3364 0.2905 0.081 Uiso calc R 1 1 . .
    H H17B 0.4780 0.4332 0.3402 0.081 Uiso calc R 1 1 . .
    H H17C 0.3919 0.4172 0.1965 0.081 Uiso calc R 1 1 . .
loop_
    _atom_site_aniso_label
    _atom_site_aniso_U_11
    _atom_site_aniso_U_22
    _atom_site_aniso_U_33
    _atom_site_aniso_U_12
    _atom_site_aniso_U_13
    _atom_site_aniso_U_23
    K1 0.0625(4) 0.0453(3) 0.0344(3) 0.0047(2) 0.0035(2) 0.0039(2)
    N1 0.0531(12) 0.0367(9) 0.0414(11) 0.0073(8) 0.0011(9) 0.0112(8)
    O2 0.0589(10) 0.0395(8) 0.0335(8) 0.0062(7) 0.0046(7) 0.0133(6)
    C3 0.0453(12) 0.0308(9) 0.0259(9) -0.0015(8) -0.0034(8) 0.0037(7)
    O3 0.0528(10) 0.0494(9) 0.0308(8) 0.0095(7) 0.0106(7) 0.0049(7)
    C3A 0.0375(10) 0.0257(9) 0.0285(9) 0.0010(7) -0.0010(8) 0.0029(7)
    C4 0.0349(10) 0.0243(8) 0.0233(8) -0.0009(7) -0.0003(7) 0.0012(7)
    C5 0.0368(10) 0.0295(9) 0.0307(10) -0.0032(8) 0.0019(8) 0.0003(7)
    O4 0.0706(12) 0.0517(10) 0.0373(9) -0.0031(9) -0.0058(8) 0.0109(7)
    O5 0.0561(12) 0.0650(12) 0.0866(16) -0.0045(9) 0.0216(11) 0.0378(11)
    C6 0.0355(11) 0.0332(10) 0.0348(11) 0.0016(8) 0.0040(8) -0.0018(8)
    O6 0.0453(9) 0.0297(7) 0.0405(8) 0.0019(6) -0.0035(7) -0.0067(6)
    C7 0.0389(12) 0.0365(11) 0.0437(12) 0.0074(9) 0.0003(9) 0.0036(9)
    C7A 0.0398(11) 0.0280(9) 0.0341(10) 0.0006(8) -0.0045(8) 0.0030(8)
    C8 0.0397(11) 0.0247(9) 0.0242(9) -0.0012(7) 0.0020(8) 0.0009(7)
    C9 0.0575(14) 0.0371(11) 0.0397(12) 0.0037(10) -0.0121(10) -0.0069(9)
    C10 0.0815(19) 0.0385(12) 0.0438(13) -0.0020(12) -0.0045(13) -0.0142(10)
    C11 0.0770(18) 0.0297(10) 0.0443(13) 0.0099(11) 0.0132(12) -0.0003(9)
    C12 0.0544(14) 0.0341(11) 0.0418(12) 0.0109(9) 0.0086(10) 0.0105(9)
    C13 0.0419(11) 0.0301(9) 0.0284(10) 0.0015(8) 0.0033(8) 0.0058(8)
    C14 0.0526(13) 0.0326(10) 0.0365(11) 0.0013(9) 0.0160(10) 0.0047(8)
    C15 0.074(2) 0.115(4) 0.100(3) -0.008(2) 0.026(2) 0.065(3)
    C16 0.074(2) 0.115(4) 0.100(3) -0.008(2) 0.026(2) 0.065(3)
    C15' 0.074(2) 0.115(4) 0.100(3) -0.008(2) 0.026(2) 0.065(3)
    C16' 0.074(2) 0.115(4) 0.100(3) -0.008(2) 0.026(2) 0.065(3)
    C17 0.0547(15) 0.0561(15) 0.0537(16) 0.0096(12) 0.0215(12) 0.0014(12)
_geom_special_details
;
All e.s.d.'s (except the e.s.d. in the dihedral angle between two l.s. planes)
are estimated using the full covariance matrix. The cell e.s.d.'s are taken
into account individually in the estimation of e.s.d.'s in distances, angles
and torsion angles; correlations between e.s.d.'s in cell parameters are only
used when they are defined by crystal symmetry. An approximate (isotropic)
treatment of cell e.s.d.'s is used for estimating e.s.d.'s involving l.s.
planes.
;
loop_
    _geom_bond_atom_site_label_1
    _geom_bond_atom_site_label_2
    _geom_bond_site_symmetry_2
    _geom_bond_distance
    _geom_bond_publ_flag
    K1 O3 3_566 2.6059(17) ?
    K1 O4 . 2.688(2) ?
    K1 O3 1_554 2.7010(16) ?
    K1 O6 . 2.8042(16) ?
    K1 O2 1_554 3.0285(18) ?
    K1 C3 1_554 3.299(2) ?
    K1 C12 3_566 3.372(2) ?
    K1 C11 3_566 3.411(3) ?
    K1 K1 3_565 3.9778(11) ?
    N1 C7A . 1.318(3) ?
    N1 O2 . 1.430(3) ?
    O2 C3 . 1.387(2) ?
    O2 K1 1_556 3.0285(18) ?
    C3 O3 . 1.245(3) ?
    C3 C3A . 1.380(3) ?
    C3 K1 1_556 3.299(2) ?
    O3 K1 3_566 2.6059(17) ?
    O3 K1 1_556 2.7011(16) ?
    C3A C7A . 1.395(3) ?
    C3A C4 . 1.499(3) ?
    C4 C8 . 1.521(3) ?
    C4 C5 . 1.541(3) ?
    C4 H4 . 1.0000 ?
    C5 C14 . 1.513(3) ?
    C5 C6 . 1.560(3) ?
    C5 H5 . 1.0000 ?
    O4 C14 . 1.187(3) ?
    O5 C14 . 1.332(3) ?
    O5 C15' . 1.446(3) ?
    O5 C15 . 1.462(3) ?
    C6 O6 . 1.422(3) ?
    C6 C17 . 1.523(3) ?
    C6 C7 . 1.532(3) ?
    O6 H6O . 0.9092 ?
    C7 C7A . 1.483(3) ?
    C7 H7A . 0.9900 ?
    C7 H7B . 0.9900 ?
    C8 C13 . 1.380(3) ?
    C8 C9 . 1.384(3) ?
    C9 C10 . 1.390(3) ?
    C9 H9 . 0.9500 ?
    C10 C11 . 1.369(4) ?
    C10 H10 . 0.9500 ?
    C11 C12 . 1.368(4) ?
    C11 K1 3_566 3.411(3) ?
    C11 H11 . 0.9500 ?
    C12 C13 . 1.395(3) ?
    C12 K1 3_566 3.372(2) ?
    C12 H12 . 0.9500 ?
    C13 H13 . 0.9500 ?
    C15 C16 . 1.520(3) ?
    C15 H15A . 0.9900 ?
    C15 H15B . 0.9900 ?
    C16 H16A . 0.9800 ?
    C16 H16B . 0.9800 ?
    C16 H16C . 0.9800 ?
    C15' C16' . 1.522(3) ?
    C15' H15C . 0.9900 ?
    C15' H15D . 0.9900 ?
    C16' H16D . 0.9800 ?
    C16' H16E . 0.9800 ?
    C16' H16F . 0.9800 ?
    C17 H17A . 0.9800 ?
    C17 H17B . 0.9800 ?
    C17 H17C . 0.9800 ?
loop_
    _geom_angle_atom_site_label_1
    _geom_angle_atom_site_label_2
    _geom_angle_atom_site_label_3
    _geom_angle_site_symmetry_1
    _geom_angle_site_symmetry_3
    _geom_angle
    _geom_angle_publ_flag
    O3 K1 O4 3_566 . 77.88(6) ?
    O3 K1 O3 3_566 1_554 82.92(5) ?
    O4 K1 O3 . 1_554 82.45(6) ?
    O3 K1 O6 3_566 . 131.05(5) ?
    O4 K1 O6 . . 67.46(5) ?
    O3 K1 O6 1_554 . 123.35(5) ?
    O3 K1 O2 3_566 1_554 128.12(5) ?
    O4 K1 O2 . 1_554 87.56(6) ?
    O3 K1 O2 1_554 1_554 45.63(5) ?
    O6 K1 O2 . 1_554 84.83(5) ?
    O3 K1 C3 3_566 1_554 103.30(5) ?
    O4 K1 C3 . 1_554 81.74(6) ?
    O3 K1 C3 1_554 1_554 21.07(5) ?
    O6 K1 C3 . 1_554 104.65(5) ?
    O2 K1 C3 1_554 1_554 24.85(5) ?
    O3 K1 C12 3_566 3_566 96.90(5) ?
    O4 K1 C12 . 3_566 114.94(6) ?
    O3 K1 C12 1_554 3_566 162.27(6) ?
    O6 K1 C12 . 3_566 69.74(6) ?
    O2 K1 C12 1_554 3_566 133.79(5) ?
    C3 K1 C12 1_554 3_566 156.31(6) ?
    O3 K1 C11 3_566 3_566 100.67(6) ?
    O4 K1 C11 . 3_566 138.20(6) ?
    O3 K1 C11 1_554 3_566 139.26(6) ?
    O6 K1 C11 . 3_566 84.75(6) ?
    O2 K1 C11 1_554 3_566 121.58(5) ?
    C3 K1 C11 1_554 3_566 137.22(6) ?
    C12 K1 C11 3_566 3_566 23.26(6) ?
    O3 K1 K1 3_566 3_565 42.37(3) ?
    O4 K1 K1 . 3_565 76.89(4) ?
    O3 K1 K1 1_554 3_565 40.55(4) ?
    O6 K1 K1 . 3_565 143.46(4) ?
    O2 K1 K1 1_554 3_565 85.96(3) ?
    C3 K1 K1 1_554 3_565 61.12(4) ?
    C12 K1 K1 3_566 3_565 136.51(5) ?
    C11 K1 K1 3_566 3_565 129.48(5) ?
    C7A N1 O2 . . 104.50(17) ?
    C3 O2 N1 . . 109.00(16) ?
    C3 O2 K1 . 1_556 88.57(12) ?
    N1 O2 K1 . 1_556 160.52(12) ?
    O3 C3 C3A . . 135.81(19) ?
    O3 C3 O2 . . 116.73(19) ?
    C3A C3 O2 . . 107.45(18) ?
    O3 C3 K1 . 1_556 51.27(11) ?
    C3A C3 K1 . 1_556 168.76(15) ?
    O2 C3 K1 . 1_556 66.58(11) ?
    C3 O3 K1 . 3_566 151.29(14) ?
    C3 O3 K1 . 1_556 107.66(13) ?
    K1 O3 K1 3_566 1_556 97.08(5) ?
    C3 C3A C7A . . 105.72(18) ?
    C3 C3A C4 . . 130.19(18) ?
    C7A C3A C4 . . 123.71(18) ?
    C3A C4 C8 . . 112.89(15) ?
    C3A C4 C5 . . 108.52(16) ?
    C8 C4 C5 . . 113.49(16) ?
    C3A C4 H4 . . 107.2 ?
    C8 C4 H4 . . 107.2 ?
    C5 C4 H4 . . 107.2 ?
    C14 C5 C4 . . 110.71(17) ?
    C14 C5 C6 . . 109.48(17) ?
    C4 C5 C6 . . 110.82(16) ?
    C14 C5 H5 . . 108.6 ?
    C4 C5 H5 . . 108.6 ?
    C6 C5 H5 . . 108.6 ?
    C14 O4 K1 . . 131.21(15) ?
    C14 O5 C15' . . 125.5(5) ?
    C14 O5 C15 . . 107.7(3) ?
    C15' O5 C15 . . 21.4(5) ?
    O6 C6 C17 . . 109.24(19) ?
    O6 C6 C7 . . 109.96(17) ?
    C17 C6 C7 . . 110.03(19) ?
    O6 C6 C5 . . 106.27(16) ?
    C17 C6 C5 . . 112.27(18) ?
    C7 C6 C5 . . 109.00(17) ?
    C6 O6 K1 . . 135.57(12) ?
    C6 O6 H6O . . 110.0 ?
    K1 O6 H6O . . 110.1 ?
    C7A C7 C6 . . 111.18(17) ?
    C7A C7 H7A . . 109.4 ?
    C6 C7 H7A . . 109.4 ?
    C7A C7 H7B . . 109.4 ?
    C6 C7 H7B . . 109.4 ?
    H7A C7 H7B . . 108.0 ?
    N1 C7A C3A . . 113.3(2) ?
    N1 C7A C7 . . 123.19(19) ?
    C3A C7A C7 . . 123.52(19) ?
    C13 C8 C9 . . 118.26(19) ?
    C13 C8 C4 . . 119.40(17) ?
    C9 C8 C4 . . 122.23(18) ?
    C8 C9 C10 . . 120.5(2) ?
    C8 C9 H9 . . 119.7 ?
    C10 C9 H9 . . 119.7 ?
    C11 C10 C9 . . 120.6(2) ?
    C11 C10 H10 . . 119.7 ?
    C9 C10 H10 . . 119.7 ?
    C12 C11 C10 . . 119.6(2) ?
    C12 C11 K1 . 3_566 76.75(14) ?
    C10 C11 K1 . 3_566 86.48(16) ?
    C12 C11 H11 . . 120.2 ?
    C10 C11 H11 . . 120.2 ?
    K1 C11 H11 3_566 . 106.8 ?
    C11 C12 C13 . . 120.0(2) ?
    C11 C12 K1 . 3_566 79.98(14) ?
    C13 C12 K1 . 3_566 86.09(12) ?
    C11 C12 H12 . . 120.0 ?
    C13 C12 H12 . . 120.0 ?
    K1 C12 H12 3_566 . 104.0 ?
    C8 C13 C12 . . 121.0(2) ?
    C8 C13 H13 . . 119.5 ?
    C12 C13 H13 . . 119.5 ?
    O4 C14 O5 . . 122.5(2) ?
    O4 C14 C5 . . 125.5(2) ?
    O5 C14 C5 . . 112.0(2) ?
    O5 C15 C16 . . 108.3(3) ?
    O5 C15 H15A . . 110.0 ?
    C16 C15 H15A . . 110.0 ?
    O5 C15 H15B . . 110.0 ?
    C16 C15 H15B . . 110.0 ?
    H15A C15 H15B . . 108.4 ?
    O5 C15' C16' . . 108.5(3) ?
    O5 C15' H15C . . 110.0 ?
    C16' C15' H15C . . 110.0 ?
    O5 C15' H15D . . 110.0 ?
    C16' C15' H15D . . 110.0 ?
    H15C C15' H15D . . 108.4 ?
    C15' C16' H16D . . 109.5 ?
    C15' C16' H16E . . 109.5 ?
    H16D C16' H16E . . 109.5 ?
    C15' C16' H16F . . 109.5 ?
    H16D C16' H16F . . 109.5 ?
    H16E C16' H16F . . 109.5 ?
    C6 C17 H17A . . 109.5 ?
    C6 C17 H17B . . 109.5 ?
    H17A C17 H17B . . 109.5 ?
    C6 C17 H17C . . 109.5 ?
    H17A C17 H17C . . 109.5 ?
    H17B C17 H17C . . 109.5 ?
loop_
    _geom_torsion_atom_site_label_1
    _geom_torsion_atom_site_label_2
    _geom_torsion_atom_site_label_3
    _geom_torsion_atom_site_label_4
    _geom_torsion_site_symmetry_1
    _geom_torsion_site_symmetry_2
    _geom_torsion_site_symmetry_3
    _geom_torsion_site_symmetry_4
    _geom_torsion
    _geom_torsion_publ_flag
    C7A N1 O2 C3 . . . . 1.0(2) ?
    C7A N1 O2 K1 . . . 1_556 -152.5(3) ?
    N1 O2 C3 O3 . . . . 177.58(19) ?
    K1 O2 C3 O3 1_556 . . . -10.98(19) ?
    N1 O2 C3 C3A . . . . -1.6(2) ?
    K1 O2 C3 C3A 1_556 . . . 169.83(15) ?
    N1 O2 C3 K1 . . . 1_556 -171.44(16) ?
    C3A C3 O3 K1 . . . 3_566 -19.9(5) ?
    O2 C3 O3 K1 . . . 3_566 161.3(2) ?
    K1 C3 O3 K1 1_556 . . 3_566 148.3(4) ?
    C3A C3 O3 K1 . . . 1_556 -168.2(2) ?
    O2 C3 O3 K1 . . . 1_556 12.9(2) ?
    O3 C3 C3A C7A . . . . -177.4(3) ?
    O2 C3 C3A C7A . . . . 1.5(2) ?
    K1 C3 C3A C7A 1_556 . . . 57.8(8) ?
    O3 C3 C3A C4 . . . . -4.5(4) ?
    O2 C3 C3A C4 . . . . 174.50(19) ?
    K1 C3 C3A C4 1_556 . . . -129.3(7) ?
    C3 C3A C4 C8 . . . . 40.0(3) ?
    C7A C3A C4 C8 . . . . -148.17(19) ?
    C3 C3A C4 C5 . . . . 166.7(2) ?
    C7A C3A C4 C5 . . . . -21.5(3) ?
    C3A C4 C5 C14 . . . . 172.36(16) ?
    C8 C4 C5 C14 . . . . -61.3(2) ?
    C3A C4 C5 C6 . . . . 50.7(2) ?
    C8 C4 C5 C6 . . . . 177.04(16) ?
    O3 K1 O4 C14 3_566 . . . 137.7(2) ?
    O3 K1 O4 C14 1_554 . . . -138.0(2) ?
    O6 K1 O4 C14 . . . . -7.0(2) ?
    O2 K1 O4 C14 1_554 . . . -92.4(2) ?
    C3 K1 O4 C14 1_554 . . . -116.7(2) ?
    C12 K1 O4 C14 3_566 . . . 45.6(2) ?
    C11 K1 O4 C14 3_566 . . . 45.2(3) ?
    K1 K1 O4 C14 3_565 . . . -178.8(2) ?
    C14 C5 C6 O6 . . . . -70.3(2) ?
    C4 C5 C6 O6 . . . . 52.1(2) ?
    C14 C5 C6 C17 . . . . 49.0(3) ?
    C4 C5 C6 C17 . . . . 171.44(19) ?
    C14 C5 C6 C7 . . . . 171.22(18) ?
    C4 C5 C6 C7 . . . . -66.4(2) ?
    C17 C6 O6 K1 . . . . -89.3(2) ?
    C7 C6 O6 K1 . . . . 149.81(14) ?
    C5 C6 O6 K1 . . . . 32.0(2) ?
    O3 K1 O6 C6 3_566 . . . -45.9(2) ?
    O4 K1 O6 C6 . . . . 2.54(17) ?
    O3 K1 O6 C6 1_554 . . . 66.21(19) ?
    O2 K1 O6 C6 1_554 . . . 92.04(18) ?
    C3 K1 O6 C6 1_554 . . . 76.92(18) ?
    C12 K1 O6 C6 3_566 . . . -127.24(18) ?
    C11 K1 O6 C6 3_566 . . . -145.53(18) ?
    K1 K1 O6 C6 3_565 . . . 16.0(2) ?
    O6 C6 C7 C7A . . . . -68.8(2) ?
    C17 C6 C7 C7A . . . . 170.8(2) ?
    C5 C6 C7 C7A . . . . 47.3(2) ?
    O2 N1 C7A C3A . . . . 0.0(3) ?
    O2 N1 C7A C7 . . . . 179.66(19) ?
    C3 C3A C7A N1 . . . . -0.9(3) ?
    C4 C3A C7A N1 . . . . -174.48(19) ?
    C3 C3A C7A C7 . . . . 179.4(2) ?
    C4 C3A C7A C7 . . . . 5.8(3) ?
    C6 C7 C7A N1 . . . . 161.3(2) ?
    C6 C7 C7A C3A . . . . -19.0(3) ?
    C3A C4 C8 C13 . . . . -126.32(19) ?
    C5 C4 C8 C13 . . . . 109.7(2) ?
    C3A C4 C8 C9 . . . . 49.8(3) ?
    C5 C4 C8 C9 . . . . -74.2(3) ?
    C13 C8 C9 C10 . . . . -0.5(4) ?
    C4 C8 C9 C10 . . . . -176.6(2) ?
    C8 C9 C10 C11 . . . . 0.7(4) ?
    C9 C10 C11 C12 . . . . 0.3(4) ?
    C9 C10 C11 K1 . . . 3_566 72.9(3) ?
    C10 C11 C12 C13 . . . . -1.4(4) ?
    K1 C11 C12 C13 3_566 . . . -79.5(2) ?
    C10 C11 C12 K1 . . . 3_566 78.1(2) ?
    C9 C8 C13 C12 . . . . -0.7(3) ?
    C4 C8 C13 C12 . . . . 175.58(18) ?
    C11 C12 C13 C8 . . . . 1.7(3) ?
    K1 C12 C13 C8 3_566 . . . -74.42(19) ?
    K1 O4 C14 O5 . . . . 148.93(19) ?
    K1 O4 C14 C5 . . . . -30.2(3) ?
    C15' O5 C14 O4 . . . . 0.8(5) ?
    C15 O5 C14 O4 . . . . -12.5(5) ?
    C15' O5 C14 C5 . . . . -180.0(4) ?
    C15 O5 C14 C5 . . . . 166.8(5) ?
    C4 C5 C14 O4 . . . . -42.8(3) ?
    C6 C5 C14 O4 . . . . 79.6(3) ?
    C4 C5 C14 O5 . . . . 137.97(19) ?
    C6 C5 C14 O5 . . . . -99.6(2) ?
    C14 O5 C15 C16 . . . . 176.7(6) ?
    C15' O5 C15 C16 . . . . 27.6(11) ?
    C14 O5 C15' C16' . . . . -104.3(7) ?
    C15 O5 C15' C16' . . . . -67.4(14) ?
loop_
    _geom_hbond_atom_site_label_D
    _geom_hbond_atom_site_label_H
    _geom_hbond_atom_site_label_A
    _geom_hbond_site_symmetry_A
    _geom_hbond_distance_DH
    _geom_hbond_distance_HA
    _geom_hbond_distance_DA
    _geom_hbond_angle_DHA
    _geom_hbond_publ_flag
    O6 H6O N1 4_565 0.91 1.88 2.784(3) 177 yes
    O6 H6O O2 4_565 0.91 2.55 3.336(3) 145 yes
