# Supplementary material for: Poly[(μ3-rac-5-eth­oxy­carbonyl-6-hy­droxy-6-methyl-4-phenyl-4,5,6,7-tetra­hydro­benzo[c]isoxazol-3-olato)potassium]
Source: Acta Crystallogr Sect E Struct Rep Online. 2011 May 25;67(Pt 6):m786. doi: 10.1107/S160053681101868X (PMC3120487; doi:10.1107/S160053681101868X)
Supplement: Supplementary file 2 [file e-67-0m786-Isup2.hkl]

# 
# h,k,l, Fc-squared, Fo-squared, sigma(Fo-squared) and status flag 
# 
data_I
_shelx_title ' vkh in P2(1)/c' 
_shelx_refln_list_code          4 
_shelx_F_calc_maximum      196.06 
_exptl_crystal_F_000       744.00 
_reflns_d_resolution_high  0.7829 
 
loop_ 
 _symmetry_equiv_pos_as_xyz 
 'x, y, z' 
 '-x, y+1/2, -z+1/2' 
 '-x, -y, -z' 
 'x, -y-1/2, z-1/2' 
 
_cell_length_a    12.4811 
_cell_length_b    15.4111 
_cell_length_c     8.6647 
_cell_angle_alpha  90.000 
_cell_angle_beta   94.388 
_cell_angle_gamma  90.000 
 
_shelx_F_squared_multiplier     1.000 
 
loop_ 
 _refln_index_h 
 _refln_index_k 
 _refln_index_l 
 _refln_F_squared_calc 
 _refln_F_squared_meas 
 _refln_F_squared_sigma 
 _refln_observed_status 
   1   0   0    11127.82    11220.32    309.27 o 
   2   0   0    11274.36    13154.11    343.87 o 
   3   0   0      828.75      799.76     27.63 o 
   4   0   0      134.61      116.81      4.45 o 
   5   0   0     1462.41     1796.41     75.83 o 
   6   0   0      202.75      177.08      6.33 o 
   7   0   0     3017.63     2798.23    145.86 o 
   8   0   0     4255.09     4042.06    207.61 o 
   9   0   0     1442.71     1534.15     66.88 o 
  10   0   0      273.14      221.42      8.23 o 
  11   0   0       41.87       29.69      4.14 o 
  12   0   0       96.91       71.27      6.39 o 
  13   0   0       31.89       34.49      6.39 o 
  14   0   0      416.78      397.80     21.03 o 
  15   0   0       39.12       45.85      6.72 o 
   1   1   0     1746.77     1937.26     38.55 o 
   2   1   0      449.28      536.43     16.15 o 
   3   1   0     2098.52     2619.61     66.76 o 
   4   1   0      472.37      471.40     10.33 o 
   5   1   0     1204.91     1183.57     25.13 o 
   7   1   0       99.90       93.74      2.70 o 
   8   1   0       19.99       13.33      1.97 o 
   9   1   0       35.75       34.08      3.76 o 
  10   1   0        9.60       12.46      2.11 o 
  11   1   0        0.27        0.00      1.10 o 
  12   1   0       49.62       44.06      6.10 o 
  13   1   0       43.20       41.06      4.56 o 
  14   1   0       28.65       31.14      4.45 o 
  15   1   0        4.00        6.55      7.20 o 
   0   2   0     8697.83     9844.34    249.52 o 
   1   2   0      498.26      517.87     10.78 o 
   2   2   0     1852.24     2002.30     40.51 o 
   3   2   0      308.66      383.00      9.86 o 
   4   2   0      170.75      151.56      6.86 o 
   5   2   0       33.43       24.88      1.34 o 
   6   2   0       23.00       29.73      1.58 o 
   7   2   0      368.15      351.88      9.69 o 
   8   2   0      782.15      736.97     19.48 o 
   9   2   0      166.97      156.30      8.04 o 
  10   2   0        1.73        2.53      1.54 o 
  11   2   0        1.68        0.00      1.18 o 
  12   2   0       25.76       26.15      3.07 o 
  13   2   0        2.87        6.64      2.43 o 
  14   2   0       40.12       38.98      3.94 o 
  15   2   0       40.07       43.07      4.44 o 
   1   3   0     2828.92     3115.25     71.35 o 
   2   3   0     5757.55     6149.16    125.43 o 
   3   3   0     5108.13     4775.30     96.52 o 
   4   3   0     1374.47     1297.79     32.54 o 
   5   3   0     3779.78     3741.24     93.27 o 
   6   3   0      700.55      640.41     16.61 o 
   7   3   0      370.09      379.42     10.31 o 
   8   3   0       31.83       25.70      2.04 o 
   9   3   0      382.87      362.03     10.95 o 
  10   3   0        8.36        3.86      1.26 o 
  11   3   0       73.84       85.37      5.43 o 
  12   3   0      251.86      265.59     15.76 o 
  13   3   0        9.55       16.16      2.85 o 
  14   3   0       14.00       18.76      2.96 o 
  15   3   0        2.99        7.51      2.56 o 
   0   4   0    19792.07    22081.49    698.29 o 
   2   4   0       56.07       85.71      2.34 o 
   3   4   0     1795.77     1851.61     37.35 o 
   4   4   0       46.60       64.83      1.87 o 
   5   4   0      382.89      458.48     12.04 o 
   6   4   0       68.29       49.69      2.11 o 
   7   4   0      769.15      767.05     19.99 o 
   8   4   0       16.14        9.34      1.27 o 
   9   4   0        0.39        0.00      1.08 o 
  10   4   0      668.78      644.34     20.20 o 
  11   4   0      195.98      177.34     13.94 o 
  12   4   0        5.02        3.94      1.54 o 
  13   4   0        0.57        0.26      3.45 o 
  14   4   0       45.12       45.99      7.56 o 
  15   4   0        0.52        3.26      2.27 o 
   1   5   0     4838.56     5639.68    125.40 o 
   2   5   0      528.28      572.80     12.96 o 
   3   5   0     3948.04     4336.22     95.99 o 
   4   5   0      567.49      601.01     13.59 o 
   5   5   0       35.99       47.73      1.99 o 
   6   5   0       23.21       22.73      1.52 o 
   7   5   0       93.64      129.00      4.18 o 
   8   5   0       56.82       76.50      3.04 o 
   9   5   0       35.79       33.59      3.41 o 
  10   5   0       73.85       83.63      5.95 o 
  11   5   0       30.30       26.56      3.40 o 
  12   5   0      160.11      142.40     12.67 o 
  13   5   0       11.98       12.55      2.91 o 
  14   5   0        8.44       11.17      2.71 o 
  15   5   0        0.56        1.26      3.05 o 
   0   6   0     1911.41     1840.34     58.03 o 
   1   6   0     2476.67     2514.91     56.01 o 
   2   6   0     5805.53     6263.18    138.79 o 
   3   6   0      172.88      161.75      4.00 o 
   4   6   0     2217.59     2575.55     57.29 o 
   5   6   0      136.79      111.61      3.02 o 
   6   6   0       12.68        6.64      1.15 o 
   7   6   0      460.89      434.75     11.74 o 
   8   6   0      312.99      279.55      8.07 o 
   9   6   0      131.79      133.32      5.00 o 
  10   6   0      808.51      787.49     24.55 o 
  11   6   0      377.48      425.45     20.14 o 
  12   6   0       74.48       78.98      3.81 o 
  13   6   0       32.66       32.18      3.52 o 
  14   6   0       13.91       23.24      3.28 o 
  15   6   0       31.68       57.04     13.79 o 
   1   7   0       20.60       41.78      1.75 o 
   3   7   0       13.90        1.37      0.68 o 
   5   7   0      322.09      305.08      7.27 o 
   6   7   0       65.09       58.27      2.48 o 
   7   7   0      222.41      227.80      6.70 o 
   8   7   0      263.12      293.22      9.95 o 
   9   7   0        0.53        0.00      1.37 o 
  10   7   0      136.87      125.34      9.29 o 
  11   7   0        0.10        0.00      1.37 o 
  12   7   0        0.57        1.44      1.46 o 
  13   7   0       16.09       11.99      2.08 o 
  14   7   0       31.65       29.83      6.57 o 
   0   8   0      681.36      910.42     29.31 o 
   1   8   0       92.00      123.00      3.39 o 
   2   8   0      296.29      377.14      9.63 o 
   3   8   0      114.56      143.27      4.29 o 
   4   8   0        0.02        0.00      0.60 o 
   5   8   0        1.72        5.85      0.92 o 
   6   8   0      119.93      109.33      3.64 o 
   7   8   0      433.74      481.81     13.00 o 
   8   8   0      184.51      192.58      9.29 o 
   9   8   0        3.61        0.23      1.65 o 
  10   8   0       52.41       43.18      2.63 o 
  11   8   0        0.98        0.78      1.58 o 
  12   8   0        8.87       13.94      1.96 o 
  13   8   0        4.68        7.98      2.00 o 
  14   8   0        0.33        3.05      2.01 o 
   1   9   0       15.59       21.74      1.17 o 
   2   9   0      360.82      312.35      7.41 o 
   3   9   0      257.54      264.74      6.37 o 
   4   9   0      482.59      456.65     10.60 o 
   5   9   0      539.11      573.48     13.27 o 
   6   9   0       22.66       15.87      1.14 o 
   7   9   0       39.26       43.96      3.27 o 
   8   9   0        1.50        0.78      1.51 o 
   9   9   0      170.73      151.87      6.44 o 
  10   9   0        2.03        2.11      1.63 o 
  11   9   0       33.88       43.33      3.10 o 
  12   9   0       72.61       74.81      4.70 o 
  13   9   0       27.06       39.87      5.20 o 
  14   9   0      129.28      133.84     12.92 o 
   0  10   0      428.62      439.34     25.08 o 
   1  10   0      107.60      112.27      3.18 o 
   2  10   0     1544.84     1547.27     34.59 o 
   3  10   0     1002.29     1066.57     24.05 o 
   4  10   0      121.84      143.39      4.24 o 
   5  10   0       69.45       58.65      2.74 o 
   6  10   0      152.37      147.18      4.07 o 
   7  10   0      169.77      167.54      5.39 o 
   8  10   0      286.41      274.19      9.55 o 
   9  10   0      142.83      147.06      5.80 o 
  10  10   0      117.10      111.75      7.13 o 
  11  10   0       82.91      100.40      8.24 o 
  12  10   0        6.13        8.63      2.17 o 
  13  10   0       10.24       14.92      3.29 o 
   1  11   0      299.83      328.53      8.01 o 
   2  11   0      138.73      162.59      4.37 o 
   3  11   0      219.16      234.87      5.95 o 
   4  11   0      455.27      450.61     12.23 o 
   5  11   0       15.38       16.50      1.32 o 
   6  11   0      256.59      235.45      6.66 o 
   7  11   0       36.18       40.81      2.82 o 
   8  11   0       10.50        9.02      1.82 o 
   9  11   0       57.44       48.18      3.22 o 
  10  11   0        5.14        7.41      2.07 o 
  11  11   0       10.05        9.51      2.11 o 
  12  11   0        5.69       10.14      2.25 o 
  13  11   0       12.29        5.67      2.22 o 
   0  12   0       40.25       27.55      2.02 o 
   1  12   0       12.29       13.36      1.29 o 
   2  12   0       82.08       85.63      2.80 o 
   3  12   0        3.08        1.18      1.00 o 
   4  12   0      246.58      262.10      6.88 o 
   5  12   0       68.50       63.91      2.59 o 
   6  12   0       34.26       29.45      1.80 o 
   7  12   0        0.08        0.00      1.55 o 
   8  12   0       22.00       17.47      2.24 o 
   9  12   0       17.62       19.43      2.42 o 
  10  12   0       45.34       45.13      3.27 o 
  11  12   0        7.40        7.35      2.16 o 
  12  12   0        1.09        0.94      1.96 o 
   1  13   0        1.60        1.19      0.97 o 
   2  13   0       74.48       60.31      2.39 o 
   3  13   0      196.05      202.67      5.41 o 
   4  13   0      346.89      314.70      8.59 o 
   5  13   0      174.92      195.71      5.71 o 
   6  13   0        9.01       13.10      1.72 o 
   7  13   0      235.49      231.54      8.11 o 
   8  13   0      104.04      106.61      4.85 o 
   9  13   0       52.14       48.90      3.35 o 
  10  13   0        0.02        0.22      1.90 o 
  11  13   0        9.84       13.57      2.42 o 
   0  14   0       26.06       27.47      2.24 o 
   1  14   0        7.35       10.04      1.23 o 
   2  14   0      733.43      713.56     18.19 o 
   3  14   0      554.48      566.61     14.56 o 
   4  14   0        2.17        3.06      1.30 o 
   5  14   0      407.19      385.73     10.31 o 
   6  14   0      254.97      233.37      8.10 o 
   7  14   0        1.91        3.41      1.86 o 
   8  14   0       62.33       61.92      3.66 o 
   9  14   0        8.71       15.33      2.40 o 
  10  14   0       14.73       26.78      2.86 o 
  11  14   0        3.57        9.16      2.36 o 
   1  15   0      222.66      227.97      6.50 o 
   2  15   0      112.49      120.80      4.07 o 
   3  15   0       15.18       15.69      1.63 o 
   4  15   0       45.59       48.46      3.92 o 
   5  15   0      167.04      162.14      5.08 o 
   6  15   0      164.06      158.65      6.16 o 
   7  15   0        4.79        8.83      2.09 o 
   8  15   0       43.73       50.47      3.44 o 
   9  15   0       21.17       19.03      2.58 o 
  10  15   0       12.99       11.81      2.41 o 
   0  16   0       49.13       47.78      3.83 o 
   1  16   0       22.48       32.09      2.27 o 
   2  16   0      130.72      151.52      4.84 o 
   3  16   0       19.35       20.87      1.85 o 
   4  16   0      106.80      107.92      3.89 o 
   5  16   0        0.16        0.77      1.42 o 
   6  16   0        1.49        3.35      1.91 o 
   7  16   0       65.17       72.65      4.04 o 
   8  16   0        3.34        3.24      2.08 o 
   9  16   0        6.11       16.03      2.73 o 
   1  17   0      113.57      114.68      4.58 o 
   2  17   0        9.51       13.60      1.99 o 
   3  17   0      429.09      432.27     11.66 o 
   4  17   0      121.80      125.82      4.43 o 
   5  17   0       29.84       37.54      2.94 o 
   6  17   0       71.42       68.92      3.93 o 
   7  17   0       13.16       17.13      2.42 o 
   8  17   0       25.26       24.30      4.55 o 
   0  18   0      223.00      203.22     10.27 o 
   1  18   0       83.34       90.34      4.06 o 
   2  18   0        0.08        1.60      1.76 o 
   3  18   0        4.55        7.78      1.81 o 
   4  18   0        0.40        0.00      1.63 o 
   5  18   0        3.95        3.00      2.33 o 
   6  18   0        2.56        5.65      2.86 o 
   1  19   0        6.70        3.26      1.82 o 
   2  19   0        2.33        7.10      1.92 o 
   3  19   0      100.73      112.01      4.75 o 
   4  19   0       74.99       84.58      5.33 o 
 -15   1   1       10.39       15.47      3.31 o 
 -14   1   1       45.11       42.25      3.59 o 
 -13   1   1        1.00        0.00      2.62 o 
 -12   1   1        8.63        9.05      5.33 o 
 -11   1   1      166.25      159.62      5.71 o 
 -10   1   1       27.06       23.87      1.21 o 
  -9   1   1        5.14        4.54      1.48 o 
  -8   1   1      302.25      237.30      6.38 o 
  -7   1   1      329.15      371.46     11.75 o 
  -5   1   1      370.78      369.16      8.57 o 
  -4   1   1     1054.28      817.72     19.57 o 
  -3   1   1      662.08      681.54     16.77 o 
  -2   1   1        2.28        4.97      0.99 o 
  -1   1   1     1842.60     1697.88     56.39 o 
   0   1   1     2639.93     3010.37     92.99 o 
   1   1   1        0.38        0.00      0.33 o 
   2   1   1    19981.80    21935.93    445.23 o 
   3   1   1     1187.47     1274.95     31.42 o 
   4   1   1     2063.77     1901.72     44.62 o 
   5   1   1      942.92      860.64     29.53 o 
   6   1   1     2270.71     2127.13     69.21 o 
   7   1   1      344.05      252.31      7.90 o 
   8   1   1       60.80       43.91      2.14 o 
   9   1   1      193.27      178.28      5.79 o 
  10   1   1      155.10      123.72      9.19 o 
  11   1   1       46.07       50.12      6.01 o 
  12   1   1        5.87        4.15      2.47 o 
  13   1   1        1.24        4.74      2.43 o 
  14   1   1       17.23       19.07      3.39 o 
  15   1   1       68.07       72.03      5.35 o 
 -15   2   1        1.51        6.10      3.47 o 
 -14   2   1       11.22       12.34      2.37 o 
 -13   2   1      135.85      141.01      8.80 o 
 -12   2   1      445.20      427.61     16.51 o 
 -11   2   1      505.81      499.50     14.81 o 
 -10   2   1       12.13       11.95      1.61 o 
  -9   2   1       71.84       87.39      3.29 o 
  -8   2   1     1215.72     1162.88     28.69 o 
  -7   2   1     1037.76     1072.26     27.03 o 
  -6   2   1     4011.40     3753.57     82.09 o 
  -5   2   1      539.40      499.91     10.85 o 
  -4   2   1      111.18       85.14      3.62 o 
  -3   2   1     2436.38     2497.64     60.33 o 
  -2   2   1     3988.50     4655.55    106.81 o 
  -1   2   1     3405.78     3629.45     75.25 o 
   1   2   1     1025.45     1041.41     22.08 o 
   2   2   1    38437.90    39167.52    939.10 o 
   3   2   1      479.53      364.62      8.03 o 
   4   2   1     2886.48     3050.33     79.54 o 
   5   2   1     1693.44     1758.15     45.41 o 
   6   2   1       48.40       37.95      1.56 o 
   7   2   1      161.28      203.58      7.22 o 
   8   2   1       62.50       70.72      3.37 o 
   9   2   1        6.40        1.36      1.45 o 
  10   2   1      693.91      712.37     31.41 o 
  11   2   1      915.38      823.54     25.67 o 
  12   2   1        0.08        0.00      2.13 o 
  13   2   1        1.05        0.00      2.89 o 
  14   2   1      150.63      137.46     14.29 o 
  15   2   1        0.65        1.60      2.51 o 
 -15   3   1        3.28        7.33      2.51 o 
 -14   3   1        2.34        5.13      2.05 o 
 -13   3   1        4.25        3.77      2.10 o 
 -12   3   1      369.37      359.72     21.22 o 
 -11   3   1      166.75      170.18      6.11 o 
 -10   3   1      696.29      731.90     21.06 o 
  -9   3   1       39.14       37.34      2.08 o 
  -8   3   1     1475.74     1502.77     48.11 o 
  -7   3   1        1.89        0.55      0.83 o 
  -6   3   1      832.62      954.94     24.27 o 
  -5   3   1      146.74      148.77      3.98 o 
  -4   3   1      461.45      426.43     13.08 o 
  -3   3   1     1137.73     1309.67     29.95 o 
  -2   3   1     2348.63     2729.71     61.28 o 
  -1   3   1     6377.16     7285.93    177.98 o 
   0   3   1       31.65       18.53      0.87 o 
   1   3   1      616.46      630.79     14.34 o 
   2   3   1      800.37      904.52     20.27 o 
   3   3   1     9278.48    10489.45    233.90 o 
   4   3   1      215.38      192.57      4.85 o 
   5   3   1      218.81      215.87      5.34 o 
   6   3   1       22.86       24.62      2.42 o 
   7   3   1      838.66      998.92     25.85 o 
   8   3   1        4.28        2.23      1.15 o 
   9   3   1      267.83      259.36     14.81 o 
  10   3   1        5.30        1.06      2.24 o 
  11   3   1      528.23      499.66     16.16 o 
  12   3   1       57.52       60.49      4.06 o 
  13   3   1      152.06      146.28      8.88 o 
  14   3   1       13.91        8.41      2.96 o 
  15   3   1       27.37       29.32      3.84 o 
 -15   4   1        0.08        2.72      2.51 o 
 -14   4   1        9.29        8.78      2.96 o 
 -13   4   1       20.55       24.65      2.95 o 
 -12   4   1       96.58       99.11      7.89 o 
 -11   4   1      125.36      132.86      8.27 o 
 -10   4   1       96.06      102.30      7.44 o 
  -9   4   1      391.52      375.82     19.85 o 
  -8   4   1      264.74      237.74      7.86 o 
  -7   4   1      435.04      507.33     13.40 o 
  -6   4   1      496.27      381.20     11.03 o 
  -5   4   1     1788.01     1814.54     37.74 o 
  -4   4   1      687.28      666.70     15.07 o 
  -3   4   1       17.29       15.30      0.71 o 
  -2   4   1      977.37     1009.80     24.97 o 
  -1   4   1      963.59     1105.68     27.16 o 
   0   4   1     1080.26     1443.05     29.66 o 
   2   4   1     4194.06     4333.21     96.10 o 
   3   4   1     7909.53     8748.79    193.54 o 
   4   4   1      854.76      778.05     17.66 o 
   5   4   1      238.62      330.95      7.34 o 
   6   4   1       98.61      106.17      3.79 o 
   7   4   1       27.88       29.90      1.80 o 
   8   4   1       25.45       23.87      4.36 o 
   9   4   1        7.86        9.30      2.06 o 
  10   4   1      219.31      194.07      8.82 o 
  11   4   1      454.86      437.71     20.56 o 
  12   4   1      133.17      123.70     11.52 o 
  13   4   1       80.57       91.13     14.74 o 
  14   4   1        0.05        0.37      2.37 o 
  15   4   1        0.14        1.94      2.50 o 
 -15   5   1       20.08       17.13      3.77 o 
 -14   5   1       49.22       59.42      9.93 o 
 -13   5   1       15.32       19.54      3.06 o 
 -12   5   1      106.60      108.27      8.99 o 
 -11   5   1      152.11      156.05     11.78 o 
 -10   5   1        9.59        9.73      1.60 o 
  -9   5   1       68.65       70.69      2.97 o 
  -8   5   1      101.37      106.76      3.96 o 
  -7   5   1       15.88       18.11      1.41 o 
  -6   5   1      940.90      980.40     25.07 o 
  -5   5   1      634.83      618.91     14.14 o 
  -4   5   1     5115.72     5150.06    114.75 o 
  -3   5   1     5990.65     6461.27    132.47 o 
  -1   5   1     3636.47     3699.54     75.72 o 
   0   5   1      642.81      581.09     13.14 o 
   1   5   1       86.73       64.50      1.91 o 
   2   5   1     1246.87     1473.89     32.92 o 
   3   5   1     1891.78     2063.78     45.78 o 
   4   5   1     1332.03     1195.79     26.73 o 
   5   5   1      170.58      140.79      3.68 o 
   6   5   1      650.26      654.37     17.17 o 
   7   5   1      247.87      233.43      7.51 o 
   8   5   1       73.00       55.60      3.15 o 
   9   5   1      148.70      139.13      8.42 o 
  10   5   1       45.96       41.63      3.48 o 
  11   5   1      293.21      284.79     10.89 o 
  12   5   1       38.19       30.91      2.46 o 
  13   5   1       25.57       12.51      1.91 o 
  14   5   1       19.49       28.35      4.70 o 
  15   5   1        8.03       11.10      2.92 o 
 -15   6   1       87.89      104.32     14.38 o 
 -14   6   1       71.97       99.33      6.35 o 
 -13   6   1       32.04       28.42      2.78 o 
 -12   6   1       27.33       30.28      4.11 o 
 -11   6   1      131.69      143.35     10.60 o 
 -10   6   1       12.55       14.80      2.40 o 
  -9   6   1      142.94      160.64      7.05 o 
  -8   6   1      119.84      118.42      4.01 o 
  -7   6   1      689.58      668.68     17.50 o 
  -6   6   1     2431.85     2673.00     67.29 o 
  -5   6   1        0.04        1.07      0.61 o 
  -4   6   1     2191.80     2658.24     59.15 o 
  -3   6   1      102.38      106.81      3.27 o 
  -2   6   1     2951.52     3498.58     85.21 o 
  -1   6   1      984.99     1066.95     22.09 o 
   0   6   1     3816.34     4478.03     99.26 o 
   1   6   1      569.53      563.31     12.92 o 
   2   6   1      577.66      567.79     12.95 o 
   3   6   1      115.08      149.63      3.80 o 
   4   6   1       39.08       45.59      1.62 o 
   5   6   1      173.35      185.29      4.71 o 
   6   6   1      245.34      260.98      6.44 o 
   7   6   1       27.81       39.67      3.34 o 
   8   6   1      219.46      191.10      6.01 o 
   9   6   1      168.98      187.43      8.25 o 
  10   6   1       14.56        9.23      1.74 o 
  11   6   1       31.96       30.48      2.40 o 
  12   6   1       13.86       18.02      2.07 o 
  13   6   1       38.85       43.32      4.76 o 
  14   6   1       16.44       26.18      3.58 o 
 -14   7   1       11.59       14.06      5.02 o 
 -13   7   1       25.57       28.20      2.69 o 
 -12   7   1        5.84        8.38      1.75 o 
 -11   7   1       37.16       34.99      3.28 o 
 -10   7   1      149.33      133.41      6.49 o 
  -9   7   1      448.13      511.30     20.21 o 
  -8   7   1      118.39       96.31      3.99 o 
  -7   7   1        7.12        7.96      1.38 o 
  -6   7   1       32.89       38.61      1.69 o 
  -5   7   1        9.67        9.21      0.82 o 
  -4   7   1      694.30      752.44     19.02 o 
  -3   7   1     1097.88     1229.12     30.44 o 
   0   7   1      668.02      720.50     16.31 o 
   1   7   1        2.02        0.00      0.57 o 
   2   7   1      163.72      170.41      4.26 o 
   3   7   1        0.32        0.00      0.59 o 
   4   7   1      410.37      412.32      9.64 o 
   5   7   1      602.31      558.11     12.91 o 
   6   7   1     1011.41     1091.81     24.79 o 
   7   7   1      281.93      284.81      8.18 o 
   8   7   1        1.78        0.03      1.64 o 
   9   7   1        0.12        0.00      1.34 o 
  10   7   1       34.24       35.00      2.43 o 
  11   7   1        7.63       10.24      1.96 o 
  12   7   1      162.92      147.92     10.49 o 
  13   7   1       42.65       41.86      3.57 o 
  14   7   1      121.46      158.09     20.32 o 
 -14   8   1        0.04        3.01      1.88 o 
 -13   8   1        7.09        9.86      2.67 o 
 -12   8   1       28.25       28.57      3.10 o 
 -11   8   1       25.78       28.08      2.55 o 
 -10   8   1       36.49       35.61      2.42 o 
  -9   8   1     1260.18     1318.83     39.26 o 
  -8   8   1     1943.10     1959.03     75.02 o 
  -7   8   1      141.31      150.39      6.56 o 
  -6   8   1      699.92      584.98     14.90 o 
  -5   8   1      245.24      258.83      6.65 o 
  -4   8   1       99.55       86.74      2.79 o 
  -3   8   1      249.71      246.33      6.72 o 
  -2   8   1      128.14      162.41      3.78 o 
  -1   8   1      575.83      523.81     12.10 o 
   0   8   1     5389.73     5950.40    132.03 o 
   1   8   1     3458.22     3665.14     81.45 o 
   2   8   1     1124.28     1062.84     23.94 o 
   3   8   1      347.54      338.49      7.99 o 
   4   8   1      288.28      241.77      5.95 o 
   5   8   1       41.15       38.39      1.63 o 
   6   8   1       44.48       38.19      2.03 o 
   7   8   1        3.30        2.28      0.81 o 
   8   8   1      480.23      510.61     14.06 o 
   9   8   1      132.81      132.87      5.18 o 
  10   8   1       38.42       45.68      3.74 o 
  11   8   1        3.02        0.48      1.54 o 
  12   8   1       27.36       36.24      3.73 o 
  13   8   1      126.83      139.24     15.26 o 
  14   8   1       16.55       19.72      5.33 o 
 -14   9   1        8.66       12.29      2.29 o 
 -13   9   1       12.48       15.63      2.41 o 
 -12   9   1       28.72       27.11      2.62 o 
 -11   9   1       50.61       61.29      4.20 o 
 -10   9   1       15.48       14.54      2.08 o 
  -9   9   1        5.12        3.65      1.71 o 
  -8   9   1      144.49      149.36      6.13 o 
  -7   9   1        0.21        0.00      0.93 o 
  -6   9   1        3.34        6.61      1.17 o 
  -5   9   1       88.50       73.82      2.58 o 
  -4   9   1      543.95      540.35     13.65 o 
  -3   9   1      519.71      528.86     13.70 o 
  -2   9   1       36.83       23.03      1.57 o 
  -1   9   1       57.03       41.36      1.58 o 
   0   9   1      785.44     1004.98     22.79 o 
   1   9   1      118.07      131.37      3.53 o 
   2   9   1      375.99      403.36      9.51 o 
   3   9   1      623.50      648.26     14.89 o 
   4   9   1      438.79      427.57     10.06 o 
   5   9   1        5.29        0.00      1.12 o 
   6   9   1      192.92      182.89      4.87 o 
   7   9   1      102.29      104.64      3.23 o 
   8   9   1      154.94      135.62      5.66 o 
   9   9   1       49.04       51.32      3.10 o 
  10   9   1       88.10       90.65      6.17 o 
  11   9   1        1.49        0.00      1.52 o 
  12   9   1       19.55       23.00      2.32 o 
  13   9   1       31.41       32.65      2.99 o 
 -13  10   1        1.67        4.77      2.10 o 
 -12  10   1        1.15        2.39      1.89 o 
 -11  10   1        8.59        8.30      2.03 o 
 -10  10   1        2.31        3.00      2.25 o 
  -9  10   1      114.97      115.14      4.91 o 
  -8  10   1      345.25      333.87     10.84 o 
  -7  10   1       33.91       35.01      2.59 o 
  -6  10   1        3.11        2.97      1.03 o 
  -5  10   1        2.32        0.49      0.93 o 
  -4  10   1        0.06        0.61      1.18 o 
  -3  10   1      199.87      224.06      6.14 o 
  -2  10   1      410.87      463.93     10.96 o 
  -1  10   1       31.82       55.13      1.95 o 
   0  10   1       24.44       34.41      1.53 o 
   1  10   1      367.74      400.23      9.51 o 
   2  10   1      221.79      192.80      4.98 o 
   3  10   1       23.74       35.20      1.67 o 
   4  10   1        0.38        0.00      0.88 o 
   5  10   1      310.16      323.32      7.92 o 
   6  10   1      234.84      229.47      5.95 o 
   7  10   1        7.13        4.13      1.99 o 
   8  10   1       16.22       12.97      1.87 o 
   9  10   1        1.48        1.22      1.52 o 
  10  10   1        5.87        3.22      1.70 o 
  11  10   1       14.16       11.44      2.19 o 
  12  10   1        1.04        1.53      1.88 o 
  13  10   1        0.09        0.90      3.09 o 
 -13  11   1       44.15       56.10      5.66 o 
 -12  11   1       52.91       53.18      3.55 o 
 -11  11   1       45.75       55.18      3.52 o 
 -10  11   1      206.53      196.67     10.79 o 
  -9  11   1      254.85      268.31      9.21 o 
  -8  11   1        9.17        6.32      1.80 o 
  -7  11   1       19.80       15.13      2.00 o 
  -6  11   1        0.12        0.00      0.97 o 
  -5  11   1        1.83        0.00      1.02 o 
  -4  11   1      807.11      805.74     20.12 o 
  -3  11   1     2410.64     2480.56     55.01 o 
  -2  11   1      350.79      311.97      7.64 o 
  -1  11   1      156.28      180.91      4.77 o 
   0  11   1       11.59        1.90      0.85 o 
   1  11   1       17.90       13.23      1.45 o 
   2  11   1      116.82      114.71      3.37 o 
   3  11   1      463.73      452.70     10.70 o 
   4  11   1      288.66      280.05      7.76 o 
   5  11   1      277.38      269.37      6.79 o 
   6  11   1     1723.25     1762.95     44.29 o 
   7  11   1      496.76      535.43     18.06 o 
   8  11   1       94.50       90.86      3.83 o 
   9  11   1        9.37        5.47      2.14 o 
  10  11   1       50.86       52.50      3.45 o 
  11  11   1        0.58        1.46      1.96 o 
  12  11   1        0.17        2.67      1.97 o 
 -12  12   1        1.05        1.10      1.97 o 
 -11  12   1        8.01       12.81      3.01 o 
 -10  12   1       17.76       17.03      2.35 o 
  -9  12   1      241.53      258.79      9.02 o 
  -8  12   1      149.54      141.53      5.61 o 
  -7  12   1       24.74       15.23      2.07 o 
  -6  12   1       62.96       54.56      2.43 o 
  -5  12   1      100.67       98.89      3.41 o 
  -4  12   1      538.33      539.91     13.85 o 
  -3  12   1       48.55       49.25      2.25 o 
  -2  12   1       51.89       57.15      2.15 o 
  -1  12   1       40.97       31.67      1.65 o 
   0  12   1      178.50      198.77      5.22 o 
   1  12   1       94.03       84.37      2.81 o 
   2  12   1      197.02      176.86      4.80 o 
   3  12   1      170.98      190.01      5.07 o 
   4  12   1      123.50      107.77      3.37 o 
   5  12   1      291.66      334.43      8.29 o 
   6  12   1      281.93      271.63      8.39 o 
   7  12   1       33.88       32.06      2.41 o 
   8  12   1      101.98       99.58      4.59 o 
   9  12   1       32.33       26.01      2.61 o 
  10  12   1        8.36       14.24      2.35 o 
  11  12   1       34.38       34.59      3.08 o 
  12  12   1       29.38       37.05      3.41 o 
 -11  13   1       15.49        7.92      2.19 o 
 -10  13   1        7.49        5.03      2.02 o 
  -9  13   1        5.44        4.88      1.90 o 
  -8  13   1       10.82       12.23      2.17 o 
  -7  13   1       32.45       32.99      2.69 o 
  -6  13   1        4.29        2.68      1.57 o 
  -5  13   1      129.38      146.78      4.61 o 
  -4  13   1      430.76      398.08     10.52 o 
  -3  13   1      122.08      115.21      3.77 o 
  -2  13   1       62.43       58.52      2.46 o 
  -1  13   1       19.33       25.83      1.92 o 
   0  13   1       58.12       50.96      2.12 o 
   1  13   1      206.99      226.80      5.98 o 
   2  13   1      395.30      433.74     10.46 o 
   3  13   1       21.82       19.49      1.57 o 
   4  13   1      266.11      247.85      6.48 o 
   5  13   1      224.64      237.54      8.93 o 
   6  13   1        0.14        1.58      1.22 o 
   7  13   1       52.04       53.12      3.31 o 
   8  13   1        9.60       14.48      2.30 o 
   9  13   1        0.14        2.60      1.89 o 
  10  13   1        0.39        4.30      3.62 o 
  11  13   1        8.21        7.56      2.23 o 
 -11  14   1        2.54        0.00      2.16 o 
 -10  14   1        0.01        1.46      2.00 o 
  -9  14   1      105.87      104.47      4.85 o 
  -8  14   1      157.06      169.20      6.53 o 
  -7  14   1        1.82        1.45      1.81 o 
  -6  14   1      108.71      101.61      4.46 o 
  -5  14   1      117.38      105.16      3.70 o 
  -4  14   1       36.86       33.17      2.01 o 
  -3  14   1        0.38        0.00      1.12 o 
  -2  14   1        8.96        3.37      1.29 o 
  -1  14   1      112.87      110.54      3.91 o 
   0  14   1      316.70      321.48      8.07 o 
   1  14   1      104.96      120.64      3.68 o 
   2  14   1      139.86      130.51      3.99 o 
   3  14   1      196.37      209.43      6.61 o 
   4  14   1       48.17       53.38      2.51 o 
   5  14   1      100.31       91.74      3.43 o 
   6  14   1      135.90      120.73      5.03 o 
   7  14   1        2.32        1.75      1.84 o 
   8  14   1       39.16       42.86      3.12 o 
   9  14   1       61.21       67.40      3.95 o 
  10  14   1       43.42       44.62      3.39 o 
 -10  15   1        7.10        4.49      2.17 o 
  -9  15   1       87.95       84.57      4.41 o 
  -8  15   1       10.23        7.78      2.04 o 
  -7  15   1       30.98       26.07      2.68 o 
  -6  15   1       26.47       32.51      2.64 o 
  -5  15   1       17.65       16.27      1.68 o 
  -4  15   1       32.92       46.64      2.41 o 
  -3  15   1        7.50       15.02      2.37 o 
  -2  15   1       45.32       40.82      2.29 o 
  -1  15   1     1160.68     1213.34     30.26 o 
   0  15   1      421.91      446.91     12.09 o 
   1  15   1       77.02       66.86      4.06 o 
   2  15   1       15.79       13.58      1.59 o 
   3  15   1       10.32       10.12      1.53 o 
   4  15   1      181.03      181.25      5.55 o 
   5  15   1        5.91       12.43      3.26 o 
   6  15   1      213.00      215.76      7.76 o 
   7  15   1      199.09      202.70      7.48 o 
   8  15   1       66.56       70.90      4.02 o 
   9  15   1       13.10       22.13      3.98 o 
  10  15   1        5.92        8.13      2.27 o 
  -9  16   1        7.15        6.30      2.23 o 
  -8  16   1        0.04        0.83      2.02 o 
  -7  16   1       20.77       21.37      2.57 o 
  -6  16   1        6.61        2.62      1.90 o 
  -5  16   1       20.83       29.19      2.09 o 
  -4  16   1      264.12      244.57      7.12 o 
  -3  16   1        8.53       10.03      1.63 o 
  -2  16   1      105.09      103.05      3.74 o 
  -1  16   1       52.75       61.25      4.30 o 
   0  16   1       20.74       25.09      1.90 o 
   1  16   1        0.45        1.10      1.44 o 
   2  16   1        4.30        5.42      1.65 o 
   3  16   1        3.47        2.83      1.85 o 
   4  16   1        1.71        1.48      1.35 o 
   5  16   1       64.99       75.96      3.91 o 
   6  16   1       37.09       39.43      3.70 o 
   7  16   1       17.77       22.72      3.52 o 
   8  16   1       10.08       12.90      3.31 o 
   9  16   1        0.83        3.14      2.63 o 
  -7  17   1       76.04       68.61      4.04 o 
  -6  17   1        0.81        2.20      1.89 o 
  -5  17   1       98.80      103.37      4.75 o 
  -4  17   1      108.70      106.76      3.99 o 
  -3  17   1        9.13        4.56      1.59 o 
  -2  17   1       12.98       10.97      1.65 o 
  -1  17   1      280.90      279.68      8.87 o 
   0  17   1       64.50       69.44      3.41 o 
   1  17   1        3.68        2.84      1.60 o 
   2  17   1        1.88        1.60      1.47 o 
   3  17   1        0.06        0.00      1.54 o 
   4  17   1       19.79       16.08      2.56 o 
   5  17   1      174.63      171.76      6.58 o 
   6  17   1      123.84      138.72      5.72 o 
   7  17   1       41.35       51.13      3.46 o 
  -6  18   1        8.20       11.31      2.40 o 
  -5  18   1       37.09       47.54      3.33 o 
  -4  18   1        0.61        1.28      1.54 o 
  -3  18   1        0.01        0.00      1.60 o 
  -2  18   1       33.50       32.10      2.55 o 
  -1  18   1        2.25        3.50      1.73 o 
   0  18   1       86.49       94.56      4.13 o 
   1  18   1       53.86       67.95      3.45 o 
   2  18   1       39.65       49.65      3.02 o 
   3  18   1        0.10        0.00      1.58 o 
   4  18   1        7.76        9.27      1.97 o 
   5  18   1       20.42       21.47      3.03 o 
   6  18   1        5.04        7.67      2.68 o 
  -4  19   1       17.71       13.57      2.79 o 
  -3  19   1       10.47       12.56      2.10 o 
  -2  19   1        9.53       10.90      2.07 o 
  -1  19   1      153.95      172.62      6.30 o 
   0  19   1        7.03        7.66      2.28 o 
   1  19   1       39.84       47.60      3.06 o 
   2  19   1       20.11       26.33      2.50 o 
   3  19   1        0.17        0.00      1.73 o 
 -15   0   2       10.49       16.00      3.46 o 
 -14   0   2      107.06      123.12     27.40 o 
 -13   0   2      127.06      130.88     25.41 o 
 -12   0   2        1.63        0.31      6.76 o 
 -11   0   2       17.63       23.29      3.67 o 
 -10   0   2       83.05       63.18      7.94 o 
  -9   0   2      183.59      169.52     17.17 o 
  -8   0   2        0.85        0.00      1.25 o 
  -7   0   2     1260.60      972.64     32.71 o 
  -6   0   2     5656.06     5758.11    180.82 o 
  -5   0   2       39.70       24.49      1.53 o 
  -4   0   2       26.81       11.94      2.27 o 
  -3   0   2    11884.72    11013.34    413.12 o 
  -2   0   2    15320.30    15816.28    813.58 o 
  -1   0   2       19.98       29.13      2.22 o 
   0   0   2     7683.90     8154.29    268.09 o 
   1   0   2      277.38      233.58      7.78 o 
   2   0   2     1705.06     2178.20     68.63 o 
   3   0   2     1474.90     1248.39     39.20 o 
   4   0   2     1168.80      870.89     44.82 o 
   5   0   2      299.51      314.30     20.87 o 
   6   0   2      687.21      712.87     31.38 o 
   7   0   2      321.22      380.92     27.80 o 
   8   0   2       14.46       18.62      3.77 o 
   9   0   2       57.57       96.13      9.65 o 
  10   0   2       74.30       60.97      6.41 o 
  11   0   2        5.50        0.00      3.38 o 
  12   0   2        2.11        0.00      3.48 o 
  13   0   2      236.74      205.76     20.79 o 
  14   0   2        3.13        0.00      3.92 o 
  15   0   2        3.47        0.00      4.03 o 
 -15   1   2        6.63       11.07      3.68 o 
 -14   1   2        4.77        6.97      1.93 o 
 -13   1   2        8.17        6.98      2.02 o 
 -12   1   2      235.74      205.30     14.97 o 
 -11   1   2       10.10        8.66      2.37 o 
 -10   1   2        2.30        0.15      1.15 o 
  -9   1   2      271.93      225.72      9.82 o 
  -8   1   2      519.95      594.55     17.68 o 
  -7   1   2       56.94       45.63      1.63 o 
  -6   1   2      751.74      748.35     17.01 o 
  -5   1   2     1094.65     1143.14     25.68 o 
  -4   1   2       28.90       35.85      1.37 o 
  -3   1   2     1745.45     1699.76     38.11 o 
  -2   1   2     1981.88     1864.23     47.10 o 
  -1   1   2       20.66       12.07      1.15 o 
   0   1   2     7472.75     8663.79    256.80 o 
   1   1   2        1.03        2.45      0.57 o 
   2   1   2     1688.51     1533.41     43.43 o 
   3   1   2      703.92      759.72     18.31 o 
   4   1   2      474.52      521.17     12.73 o 
   5   1   2     3997.44     4607.75    116.38 o 
   6   1   2      144.68      194.00     10.41 o 
   7   1   2        3.79        1.40      1.12 o 
   8   1   2      403.67      415.58     15.99 o 
   9   1   2      218.16      235.47     15.50 o 
  10   1   2      102.58      137.84     12.86 o 
  11   1   2        5.44        3.76      3.18 o 
  12   1   2       18.46       20.37      3.38 o 
  13   1   2        0.12        0.00      2.49 o 
  14   1   2        5.37        3.05      3.52 o 
  15   1   2        5.16        0.00      2.69 o 
 -15   2   2       29.21       38.57      7.78 o 
 -14   2   2       63.22       63.58      5.79 o 
 -13   2   2        0.05        6.02      1.98 o 
 -12   2   2        0.05        3.70      1.90 o 
 -11   2   2       29.08       24.96      2.57 o 
 -10   2   2       69.85       66.03      4.00 o 
  -9   2   2       24.33       26.13      1.96 o 
  -8   2   2      122.39      125.61      4.42 o 
  -7   2   2      412.69      414.66      9.75 o 
  -6   2   2      848.19      819.37     24.91 o 
  -5   2   2      432.17      445.67     15.72 o 
  -4   2   2     2087.78     2499.87     59.44 o 
  -3   2   2     3389.39     3538.36     83.91 o 
  -1   2   2        3.28        1.78      0.49 o 
   0   2   2       30.71       20.50      0.94 o 
   1   2   2       58.17       48.87      1.67 o 
   2   2   2     2587.55     2779.31     61.79 o 
   3   2   2      591.65      749.02     16.93 o 
   4   2   2     1593.83     2113.20     46.50 o 
   5   2   2      230.92      233.07      6.15 o 
   6   2   2      319.38      319.96     16.11 o 
   7   2   2        9.61       10.29      1.88 o 
   8   2   2        6.67        3.33      2.04 o 
   9   2   2       11.95       13.89      2.33 o 
  10   2   2        7.24        7.92      2.74 o 
  11   2   2        0.49        0.00      1.90 o 
  12   2   2        1.34        0.01      2.45 o 
  13   2   2       11.47        6.17      2.71 o 
  14   2   2        9.12        1.50      3.42 o 
  15   2   2        5.28        4.00      3.07 o 
 -15   3   2        7.69       19.06      4.21 o 
 -14   3   2       27.78       32.28      4.54 o 
 -13   3   2       41.23       37.78      6.01 o 
 -12   3   2      845.66      885.73     30.70 o 
 -11   3   2      151.06      172.86      5.94 o 
 -10   3   2       36.94       31.19      2.11 o 
  -9   3   2      962.61      915.02     29.48 o 
  -8   3   2        9.96       25.43      1.18 o 
  -7   3   2      168.44      160.21      4.14 o 
  -6   3   2     1623.34     1604.11     39.75 o 
  -5   3   2       53.27       47.91      1.78 o 
  -4   3   2      283.70      221.60      6.06 o 
  -3   3   2    10226.25     9998.83    220.47 o 
  -2   3   2    12944.44    12541.68    286.90 o 
  -1   3   2     3685.73     3774.78     84.18 o 
   1   3   2     1539.82     1464.08     31.00 o 
   2   3   2        6.86        7.62      1.18 o 
   3   3   2        0.17        1.19      0.68 o 
   4   3   2      852.57     1026.10     23.37 o 
   5   3   2     1216.29     1225.58     27.62 o 
   6   3   2      766.12      743.89     17.06 o 
   7   3   2      413.71      402.90     12.19 o 
   8   3   2      709.97      695.71     19.58 o 
   9   3   2      243.32      242.25      8.99 o 
  10   3   2        9.74        3.07      1.90 o 
  11   3   2      218.76      223.95     21.48 o 
  12   3   2        5.63        1.85      2.08 o 
  13   3   2        1.30        0.00      2.54 o 
  14   3   2        5.04        9.00      3.15 o 
  15   3   2        0.06        0.00      2.65 o 
 -15   4   2       26.75       21.42      5.80 o 
 -14   4   2        3.46        8.67      2.25 o 
 -13   4   2      121.82      154.02     20.02 o 
 -12   4   2        0.81        3.12      1.99 o 
 -11   4   2        1.38        1.78      1.87 o 
 -10   4   2      604.82      609.40     23.82 o 
  -9   4   2        8.91       11.75      2.03 o 
  -8   4   2      102.97      106.85      3.03 o 
  -7   4   2       15.27       25.09      1.34 o 
  -6   4   2       10.03       25.34      1.14 o 
  -5   4   2       77.84       58.14      1.92 o 
  -4   4   2     2176.51     2091.28     46.83 o 
  -3   4   2      684.29      685.54     15.67 o 
  -2   4   2      783.75      725.96     15.23 o 
  -1   4   2      423.07      487.08     10.25 o 
   0   4   2      439.23      426.25      9.77 o 
   1   4   2      373.53      410.57      9.46 o 
   3   4   2     1858.22     1864.67     41.85 o 
   4   4   2     5428.70     5633.34    125.82 o 
   5   4   2      702.89      745.43     17.16 o 
   7   4   2      149.14      159.21      4.36 o 
   8   4   2      325.63      320.58     11.61 o 
   9   4   2       32.28       27.19      2.05 o 
  10   4   2       35.43       26.59      3.89 o 
  11   4   2        5.84        1.66      2.39 o 
  12   4   2      120.53      115.43      8.79 o 
  13   4   2      356.50      309.79     28.29 o 
  14   4   2        0.32        0.00      4.21 o 
  15   4   2        1.25        1.36      2.80 o 
 -15   5   2       10.04       12.19      5.21 o 
 -14   5   2        0.12        9.32      4.75 o 
 -13   5   2       44.53       46.83      5.07 o 
 -12   5   2       83.91       84.14      6.84 o 
 -11   5   2       38.07       27.76      3.56 o 
 -10   5   2      116.84      122.23      9.80 o 
  -9   5   2      368.88      368.99     17.29 o 
  -8   5   2       61.27       60.38      2.54 o 
  -7   5   2       43.96       45.13      2.33 o 
  -6   5   2       59.60       84.02      2.44 o 
  -5   5   2       60.50       54.38      3.03 o 
  -4   5   2      890.93      929.31     22.48 o 
  -3   5   2      102.37       97.81      3.03 o 
  -2   5   2     1950.26     2118.45     52.12 o 
  -1   5   2     2084.94     2446.50     50.27 o 
   0   5   2      381.19      450.75     10.34 o 
   1   5   2      388.91      367.91      8.56 o 
   2   5   2     2300.81     2628.17     58.48 o 
   3   5   2     1463.69     1608.50     35.99 o 
   4   5   2     2025.59     2437.13     54.53 o 
   5   5   2     2825.15     3338.67     74.68 o 
   6   5   2      203.02      235.60      5.95 o 
   7   5   2      148.89      132.65      3.91 o 
   8   5   2       72.00       77.67      2.56 o 
   9   5   2       36.89       38.63      3.43 o 
  10   5   2        0.18        0.00      1.45 o 
  11   5   2       14.70        9.04      2.15 o 
  12   5   2        0.39        0.91      1.71 o 
  13   5   2       10.39       12.44      2.49 o 
  14   5   2       27.14       26.89      6.56 o 
 -15   6   2        0.49        4.21      2.98 o 
 -14   6   2       38.52       38.40      8.34 o 
 -13   6   2       26.39       37.03      4.57 o 
 -12   6   2       65.19       74.54      9.20 o 
 -11   6   2       95.95      105.65      4.77 o 
 -10   6   2      177.95      145.95     12.59 o 
  -9   6   2       44.23       50.58      2.46 o 
  -8   6   2       93.51      100.14      3.88 o 
  -7   6   2      305.37      289.18     10.59 o 
  -6   6   2      114.54       74.87      2.29 o 
  -5   6   2      900.11      820.57     18.87 o 
  -4   6   2     2522.87     2247.51     55.61 o 
  -3   6   2       24.99       19.48      1.20 o 
  -2   6   2     2859.91     3156.98     89.66 o 
  -1   6   2     1443.22     1639.66     36.56 o 
   0   6   2     1919.42     2209.26     49.16 o 
   1   6   2     1565.31     1559.81     34.95 o 
   2   6   2     3894.33     4270.95     94.77 o 
   3   6   2      218.41      151.74      3.92 o 
   4   6   2       46.68       29.08      1.73 o 
   5   6   2     3219.92     3327.71     74.01 o 
   6   6   2      686.44      620.76     14.46 o 
   7   6   2       13.98       17.77      1.53 o 
   8   6   2        0.22        0.00      1.24 o 
   9   6   2      131.55      115.52      6.37 o 
  10   6   2       87.38       91.56      4.58 o 
  11   6   2        0.18        0.00      1.60 o 
  12   6   2      193.53      204.22     10.99 o 
  13   6   2      132.68      136.60      7.97 o 
  14   6   2        4.11        3.26      2.93 o 
 -14   7   2        0.03        1.98      2.96 o 
 -13   7   2        5.58        3.97      1.79 o 
 -12   7   2      130.82      133.36     14.14 o 
 -11   7   2        6.50        9.91      1.62 o 
 -10   7   2       95.08      109.27      4.82 o 
  -9   7   2      718.94      752.59     39.27 o 
  -8   7   2        7.75        3.19      1.20 o 
  -7   7   2      115.41      116.47      3.95 o 
  -6   7   2      338.93      341.10      8.70 o 
  -5   7   2        5.11        0.00      1.39 o 
  -4   7   2        0.61        0.00      0.83 o 
  -3   7   2      360.74      343.11      9.09 o 
  -2   7   2     1980.07     1942.47     47.61 o 
  -1   7   2     2524.42     2585.63     53.25 o 
   0   7   2     1703.93     1613.30     34.06 o 
   1   7   2     1014.68      951.90     21.52 o 
   2   7   2       58.78       39.35      1.49 o 
   3   7   2      160.65      159.88      4.14 o 
   4   7   2      944.33     1025.30     23.22 o 
   5   7   2      157.64      136.43      3.78 o 
   6   7   2      363.47      348.19      8.45 o 
   7   7   2      288.42      250.02      6.85 o 
   8   7   2      600.57      545.07     16.31 o 
   9   7   2      168.98      169.85      8.39 o 
  10   7   2        1.33        0.00      1.95 o 
  11   7   2       10.82       11.13      2.14 o 
  12   7   2       23.52       23.17      2.45 o 
  13   7   2        8.51       14.58      2.26 o 
  14   7   2       40.93       40.54      5.24 o 
 -14   8   2        1.46        2.46      1.84 o 
 -13   8   2       28.93       29.94      3.58 o 
 -12   8   2        8.82       10.62      2.06 o 
 -11   8   2        8.12        4.53      1.80 o 
 -10   8   2      162.81      160.64     10.05 o 
  -9   8   2      122.43       95.44      4.60 o 
  -8   8   2       37.56       48.90      2.50 o 
  -7   8   2       65.64       58.48      2.43 o 
  -6   8   2       14.44       15.65      1.31 o 
  -5   8   2       13.49       16.42      1.73 o 
  -4   8   2      288.33      308.79      8.37 o 
  -3   8   2       65.36       61.86      2.28 o 
  -2   8   2      408.78      487.49     12.52 o 
  -1   8   2        6.06        5.77      0.72 o 
   0   8   2      943.84     1170.92     26.31 o 
   1   8   2       27.94       21.91      1.13 o 
   2   8   2      321.55      342.01      8.11 o 
   3   8   2      246.36      258.30      6.33 o 
   4   8   2      602.18      662.89     15.32 o 
   5   8   2       61.50       65.38      4.28 o 
   6   8   2      209.16      222.21      5.74 o 
   7   8   2        0.00        2.20      1.05 o 
   8   8   2      267.47      235.36     10.95 o 
   9   8   2      169.40      149.35      8.43 o 
  10   8   2      120.24      101.95      6.54 o 
  11   8   2       48.38       53.53      4.77 o 
  12   8   2       42.59       37.04      2.86 o 
  13   8   2        1.53        4.48      1.93 o 
  14   8   2       16.67       19.41      5.88 o 
 -14   9   2        0.47        1.97      1.84 o 
 -13   9   2        0.53        1.14      1.76 o 
 -12   9   2        0.43        0.36      2.12 o 
 -11   9   2        0.17        0.00      1.74 o 
 -10   9   2        0.22        0.00      1.58 o 
  -9   9   2       22.82       25.69      2.33 o 
  -8   9   2      127.87      110.76      4.64 o 
  -7   9   2     1308.50     1327.32     33.10 o 
  -6   9   2      559.11      465.85     12.07 o 
  -5   9   2      170.73      144.15      4.10 o 
  -4   9   2        4.57        4.69      1.06 o 
  -3   9   2       73.59      100.04      3.31 o 
  -2   9   2      756.46      756.00     19.11 o 
  -1   9   2     4314.16     4356.14     96.66 o 
   0   9   2     1787.91     1847.37     41.24 o 
   1   9   2      354.53      331.68      7.96 o 
   2   9   2      130.20      159.76      4.20 o 
   3   9   2       43.11       40.95      1.73 o 
   4   9   2      651.41      688.30     15.87 o 
   5   9   2       36.06       53.52      2.10 o 
   6   9   2      765.25      771.57     17.89 o 
   7   9   2     2556.44     2405.42     53.74 o 
   8   9   2      927.05      971.94     41.03 o 
   9   9   2        2.27        0.00      1.40 o 
  10   9   2        4.35        2.27      1.72 o 
  11   9   2      113.93      106.19      6.94 o 
  12   9   2       30.90       33.48      4.40 o 
  13   9   2       21.44       23.90      3.39 o 
 -13  10   2        0.84        3.46      2.89 o 
 -12  10   2       74.31       77.17      4.10 o 
 -11  10   2       47.34       55.62      3.40 o 
 -10  10   2       17.98       26.39      2.58 o 
  -9  10   2       13.55        8.15      1.77 o 
  -8  10   2        1.98        1.77      1.59 o 
  -7  10   2      122.53      112.23      3.75 o 
  -6  10   2      375.53      336.30      8.98 o 
  -5  10   2      820.84      771.64     19.49 o 
  -4  10   2      728.00      662.12     17.12 o 
  -3  10   2       38.09       32.25      1.75 o 
  -2  10   2      645.31      655.97     16.70 o 
  -1  10   2      645.41      672.60     15.48 o 
   0  10   2      551.09      613.49     14.17 o 
   1  10   2       84.37      115.36      3.32 o 
   2  10   2     2851.07     3063.68     68.20 o 
   3  10   2      424.29      360.67      8.66 o 
   4  10   2      246.64      253.53      6.42 o 
   5  10   2      734.47      732.64     16.95 o 
   6  10   2      399.91      401.28      9.78 o 
   7  10   2       54.48       65.79      3.22 o 
   8  10   2      236.96      223.84     10.29 o 
   9  10   2        4.01        5.27      2.29 o 
  10  10   2      134.92      131.42      8.03 o 
  11  10   2       54.14       62.65      4.96 o 
  12  10   2       17.49       21.79      3.06 o 
  13  10   2        1.51        0.43      1.96 o 
 -13  11   2        3.97        5.87      2.14 o 
 -12  11   2        1.98        0.00      2.00 o 
 -11  11   2        3.59        4.91      1.92 o 
 -10  11   2       43.97       43.21      3.07 o 
  -9  11   2       42.18       44.68      3.39 o 
  -8  11   2        4.15        2.00      1.64 o 
  -7  11   2       15.30       20.00      2.01 o 
  -6  11   2        4.25        3.08      1.18 o 
  -5  11   2       96.42       77.94      2.90 o 
  -4  11   2      382.10      400.50     10.89 o 
  -3  11   2      171.01      162.90      5.00 o 
  -2  11   2      109.37      114.31      3.80 o 
  -1  11   2       60.20       68.55      2.28 o 
   0  11   2        5.19        4.92      0.96 o 
   1  11   2      582.39      596.12     13.97 o 
   2  11   2      118.85      143.41      4.05 o 
   3  11   2      674.60      734.04     16.93 o 
   4  11   2      440.47      456.90     10.88 o 
   5  11   2      314.36      288.73      7.29 o 
   6  11   2       46.38       59.86      2.44 o 
   7  11   2       64.90       58.59      3.38 o 
   8  11   2        4.02        6.17      1.74 o 
   9  11   2      110.38      111.66      4.59 o 
  10  11   2       31.90       42.35      2.99 o 
  11  11   2        4.24        5.07      2.64 o 
  12  11   2        0.01        1.78      2.38 o 
 -12  12   2       56.55       47.05      3.42 o 
 -11  12   2       31.75       31.73      3.07 o 
 -10  12   2        1.82        1.59      1.85 o 
  -9  12   2       20.82       17.65      2.31 o 
  -8  12   2       85.11       75.22      5.12 o 
  -7  12   2       61.54       63.65      3.42 o 
  -6  12   2      286.18      257.18      7.20 o 
  -5  12   2      305.93      287.60      7.91 o 
  -4  12   2      508.41      521.73     13.90 o 
  -3  12   2       47.02       46.84      2.28 o 
  -2  12   2       21.21       28.95      1.82 o 
  -1  12   2        2.18        1.01      1.04 o 
   0  12   2      103.84       87.49      2.78 o 
   1  12   2       21.18       14.35      1.31 o 
   2  12   2     2305.84     2378.64     53.10 o 
   3  12   2     1488.87     1537.59     34.56 o 
   4  12   2       21.86       12.27      1.55 o 
   5  12   2       50.79       54.89      2.33 o 
   6  12   2       44.61       46.95      2.16 o 
   7  12   2       46.06       42.74      2.66 o 
   8  12   2        0.34        0.00      1.63 o 
   9  12   2        0.26        4.08      1.98 o 
  10  12   2      202.00      212.76     10.86 o 
  11  12   2      258.20      248.22     12.50 o 
  12  12   2       26.34       26.37      3.00 o 
 -11  13   2       67.24       69.41      4.05 o 
 -10  13   2      102.69      112.21      5.14 o 
  -9  13   2       25.87       28.75      2.66 o 
  -8  13   2        0.75        0.00      1.67 o 
  -7  13   2      254.19      259.66      8.76 o 
  -6  13   2       54.04       41.61      2.86 o 
  -5  13   2      136.01      124.07      4.54 o 
  -4  13   2        2.46        0.00      1.10 o 
  -3  13   2        4.30        4.48      1.33 o 
  -2  13   2      286.48      289.89      8.26 o 
  -1  13   2      405.48      391.86     10.65 o 
   0  13   2       66.35       63.48      2.33 o 
   1  13   2      489.96      498.61     11.86 o 
   2  13   2      112.64      118.35      3.66 o 
   3  13   2       53.59       43.85      2.27 o 
   4  13   2      230.84      229.02      6.22 o 
   5  13   2      141.26      145.27      4.32 o 
   6  13   2       16.67       21.49      1.66 o 
   7  13   2      253.49      221.88      7.90 o 
   8  13   2      113.16      128.62      5.51 o 
   9  13   2       15.92       23.78      2.65 o 
  10  13   2       32.00       40.16      3.27 o 
  11  13   2       13.68       25.76      2.90 o 
 -11  14   2       67.92       71.08      4.15 o 
 -10  14   2       10.93       10.32      2.28 o 
  -9  14   2       46.64       41.98      3.17 o 
  -8  14   2        6.57        5.28      1.93 o 
  -7  14   2        0.20        0.00      1.58 o 
  -6  14   2       39.63       45.44      2.95 o 
  -5  14   2      103.09       93.25      4.16 o 
  -4  14   2       18.97       23.25      1.80 o 
  -3  14   2       53.41       55.18      2.83 o 
  -2  14   2      247.70      268.52      7.87 o 
  -1  14   2        0.36        3.01      1.30 o 
   0  14   2       71.22       85.67      3.34 o 
   1  14   2       39.75       47.02      2.43 o 
   2  14   2       97.31      108.83      3.50 o 
   3  14   2       54.56       58.26      3.03 o 
   4  14   2        4.63        2.00      1.54 o 
   5  14   2       37.54       36.23      2.06 o 
   6  14   2        0.43        0.00      1.65 o 
   7  14   2        0.78        4.19      2.02 o 
   8  14   2        4.22        9.22      3.78 o 
   9  14   2       19.60       22.21      3.58 o 
  10  14   2       39.22       39.13      3.30 o 
 -10  15   2        7.56        4.11      2.10 o 
  -9  15   2        0.02        0.75      2.00 o 
  -8  15   2       32.15       31.73      2.94 o 
  -7  15   2      132.11      119.16      5.18 o 
  -6  15   2      148.01      132.32      5.43 o 
  -5  15   2       31.55       31.69      2.63 o 
  -4  15   2       54.58       45.83      2.43 o 
  -3  15   2       93.68      100.94      3.65 o 
  -2  15   2      565.26      522.89     14.13 o 
  -1  15   2        3.13        4.94      1.49 o 
   0  15   2        3.92        4.25      1.42 o 
   1  15   2       68.45       87.50      3.44 o 
   2  15   2       78.61       70.12      3.18 o 
   3  15   2      210.15      231.72      6.33 o 
   4  15   2        2.39        5.48      1.59 o 
   5  15   2       37.29       46.36      2.44 o 
   6  15   2       16.64       16.07      2.68 o 
   7  15   2       40.46       33.05      2.90 o 
   8  15   2       30.48       37.93      3.17 o 
   9  15   2       33.14       39.80      3.32 o 
  -9  16   2       75.75       83.19      4.53 o 
  -8  16   2      176.32      193.53      7.39 o 
  -7  16   2       31.28       34.94      2.98 o 
  -6  16   2        0.59        0.36      1.84 o 
  -5  16   2        0.40        0.00      1.74 o 
  -4  16   2       68.23       86.90      3.44 o 
  -3  16   2       53.46       51.95      2.62 o 
  -2  16   2        0.03        0.00      2.28 o 
  -1  16   2       76.96       59.48      2.94 o 
   0  16   2       53.24       63.12      3.01 o 
   1  16   2        0.70        0.00      1.43 o 
   2  16   2       72.99       73.94      3.24 o 
   3  16   2       91.76      104.70      4.32 o 
   4  16   2       79.86       75.53      3.56 o 
   5  16   2       39.95       55.07      3.26 o 
   6  16   2        1.07        5.77      2.43 o 
   7  16   2        0.22        7.63      3.48 o 
   8  16   2       11.96       17.53      3.89 o 
  -7  17   2        0.94        1.31      2.08 o 
  -6  17   2        2.77        0.60      1.88 o 
  -5  17   2        4.00        3.88      1.99 o 
  -4  17   2        0.01        0.96      1.41 o 
  -3  17   2       36.10       36.20      2.32 o 
  -2  17   2       12.93       17.88      1.86 o 
  -1  17   2        2.98        3.34      2.87 o 
   0  17   2       49.32       54.50      2.93 o 
   1  17   2      256.34      272.22      8.74 o 
   2  17   2       23.14       26.08      2.28 o 
   3  17   2       26.42       26.49      2.51 o 
   4  17   2       11.13       14.45      2.08 o 
   5  17   2       12.71       12.03      2.78 o 
   6  17   2       53.80       66.94      4.77 o 
   7  17   2        0.01        0.00      2.48 o 
  -5  18   2       17.54       24.66      2.65 o 
  -4  18   2       53.56       52.05      2.82 o 
  -3  18   2       51.58       47.35      2.64 o 
  -2  18   2       11.29       11.64      1.76 o 
  -1  18   2        2.38        2.70      1.69 o 
   0  18   2       49.66       57.34      4.68 o 
   1  18   2       34.38       43.37      2.81 o 
   2  18   2       40.16       41.62      2.76 o 
   3  18   2       40.30       47.97      2.99 o 
   4  18   2      147.93      150.40      7.26 o 
   5  18   2       11.16        8.92      2.75 o 
  -3  19   2       67.24       71.77      3.71 o 
  -2  19   2       92.98      100.77      4.43 o 
  -1  19   2       15.52       11.44      2.08 o 
   0  19   2       11.01        9.98      2.05 o 
   1  19   2        3.61        4.83      1.95 o 
   2  19   2       22.31       23.70      2.44 o 
 -15   1   3       55.18       56.50      7.21 o 
 -14   1   3        2.91        5.89      1.83 o 
 -13   1   3       23.55       33.55      6.29 o 
 -12   1   3      101.99      107.30      9.05 o 
 -11   1   3        7.31       10.19      1.94 o 
 -10   1   3      351.91      361.24      9.63 o 
  -9   1   3      849.03      722.55     29.64 o 
  -8   1   3     1618.86     1443.53     36.56 o 
  -7   1   3     1573.14     1324.11     30.13 o 
  -6   1   3      782.45      909.17     20.80 o 
  -5   1   3     1022.32      940.71     21.55 o 
  -4   1   3     5679.95     5606.34    125.42 o 
  -3   1   3       86.32       73.63      2.24 o 
  -2   1   3     2539.69     2953.28     66.05 o 
  -1   1   3    12280.51    12615.77    357.86 o 
   0   1   3     4873.15     4707.69    122.05 o 
   1   1   3     6070.60     6250.28    139.76 o 
   2   1   3     1890.50     1713.85     38.43 o 
   3   1   3      102.22       61.47      2.09 o 
   4   1   3      463.74      445.07     10.49 o 
   5   1   3       72.93       85.46      2.89 o 
   6   1   3      233.31      304.49      7.67 o 
   7   1   3      453.26      520.97     17.74 o 
   8   1   3      625.93      674.80     31.11 o 
   9   1   3      925.85      979.43     46.47 o 
  10   1   3       15.62       20.65      2.43 o 
  11   1   3        1.63        4.73      2.32 o 
  12   1   3      129.94      126.39     11.11 o 
  13   1   3        0.44        0.00      2.67 o 
  14   1   3        1.26        0.00      2.82 o 
 -15   2   3        0.16        3.64      2.72 o 
 -14   2   3       15.18       26.83      5.26 o 
 -13   2   3       20.70       21.02      4.85 o 
 -12   2   3        0.39        2.74      1.30 o 
 -11   2   3      159.77      145.31      9.12 o 
 -10   2   3      960.94      905.38     25.24 o 
  -9   2   3      236.86      237.99      6.81 o 
  -8   2   3       34.67       40.26      2.03 o 
  -7   2   3      485.37      457.75     12.29 o 
  -6   2   3      570.09      550.58     14.38 o 
  -5   2   3      820.11     1056.90     25.47 o 
  -4   2   3      856.59      775.81     18.89 o 
  -3   2   3     5080.53     5002.24    118.52 o 
  -1   2   3     2342.57     2509.29     59.65 o 
   0   2   3      615.27      495.04     12.12 o 
   1   2   3      843.56     1022.34     24.49 o 
   2   2   3      968.26      909.33     20.64 o 
   3   2   3      162.34      116.48      3.32 o 
   4   2   3      568.94      533.65     13.23 o 
   5   2   3      987.49      896.27     21.79 o 
   6   2   3       30.72       18.20      1.74 o 
   7   2   3      122.11      150.04      8.49 o 
   8   2   3       65.92       54.70      4.23 o 
   9   2   3       62.10       66.65      4.18 o 
  10   2   3        1.22        3.24      1.86 o 
  11   2   3        9.44        5.10      2.42 o 
  12   2   3       16.89       16.43      3.92 o 
  13   2   3      114.43      131.49      7.46 o 
  14   2   3       24.10       23.69      4.75 o 
 -15   3   3       15.98       17.29      5.40 o 
 -14   3   3       23.55       38.04      7.04 o 
 -13   3   3       25.35       35.23      3.94 o 
 -12   3   3       20.55       24.48      3.17 o 
 -11   3   3       79.26       74.98      4.36 o 
 -10   3   3        5.42        4.07      1.48 o 
  -9   3   3        4.92        8.94      0.88 o 
  -8   3   3       53.82       51.00      2.13 o 
  -7   3   3        1.55        3.25      0.73 o 
  -6   3   3      265.11      257.05      6.43 o 
  -5   3   3      310.81      273.10      6.76 o 
  -4   3   3        1.83        3.94      0.80 o 
  -3   3   3     2187.89     2379.03     56.70 o 
  -2   3   3      332.72      364.27      8.96 o 
  -1   3   3      288.23      323.30      7.57 o 
   0   3   3      749.46      874.12     21.07 o 
   1   3   3      491.49      500.07     12.32 o 
   2   3   3     2316.74     2560.99     57.16 o 
   3   3   3      354.09      419.24     10.51 o 
   5   3   3        0.10        0.00      1.00 o 
   6   3   3       34.70       40.47      2.04 o 
   7   3   3       63.22       62.91      2.67 o 
   8   3   3       20.97       21.35      1.90 o 
   9   3   3      219.48      262.35     11.71 o 
  10   3   3       79.24       75.74      4.49 o 
  11   3   3       13.81       19.33      2.79 o 
  12   3   3        7.20        5.62      2.41 o 
  13   3   3        0.65        0.00      2.71 o 
  14   3   3       22.61       18.70      4.07 o 
 -15   4   3        2.18        4.38      2.92 o 
 -14   4   3       24.10       28.97      8.12 o 
 -13   4   3        1.21        2.98      3.21 o 
 -12   4   3       79.48       86.11      5.46 o 
 -11   4   3      144.30      158.61     14.33 o 
 -10   4   3      374.71      353.07     10.73 o 
  -9   4   3       11.77        6.92      1.28 o 
  -8   4   3        0.44        0.35      1.33 o 
  -7   4   3      115.84      124.47      3.40 o 
  -6   4   3      723.46      787.20     18.21 o 
  -5   4   3     1385.06     1168.58     26.52 o 
  -4   4   3      513.50      431.07     10.18 o 
  -3   4   3      649.53      653.21     14.96 o 
  -1   4   3       23.20       16.48      1.46 o 
   0   4   3     4967.94     5214.61    115.65 o 
   1   4   3       20.66       31.41      1.86 o 
   2   4   3     2374.94     2541.24     60.21 o 
   3   4   3     3906.41     4209.71     93.67 o 
   4   4   3     5784.56     6624.46    146.53 o 
   5   4   3      346.68      320.51      7.91 o 
   6   4   3      188.60      261.15      7.82 o 
   7   4   3       78.62       61.56      2.48 o 
   8   4   3      310.50      360.12      9.58 o 
   9   4   3      361.48      372.76     11.95 o 
  10   4   3       49.67       41.84      3.38 o 
  11   4   3      178.42      176.00     12.77 o 
  12   4   3      111.73      128.28     12.75 o 
  13   4   3        3.10        0.10      2.91 o 
  14   4   3        0.55        1.60      2.86 o 
 -15   5   3       74.92       90.06      8.61 o 
 -14   5   3       27.08       29.81      8.27 o 
 -13   5   3        9.03       14.88      1.85 o 
 -12   5   3       26.83       22.63      3.75 o 
 -11   5   3      131.22      117.94     11.08 o 
 -10   5   3      871.42      859.33     49.48 o 
  -9   5   3      325.11      280.98     16.23 o 
  -8   5   3        0.23        0.00      0.72 o 
  -7   5   3     1131.47     1084.21     39.66 o 
  -6   5   3     1047.92      926.91     21.33 o 
  -5   5   3     1645.42     1597.97     35.97 o 
  -4   5   3     1703.25     1583.22     35.65 o 
  -2   5   3      625.72      781.48     17.78 o 
  -1   5   3     2910.12     2863.23     63.81 o 
   1   5   3     1441.33     1335.48     30.12 o 
   2   5   3     5179.46     5234.00    116.53 o 
   3   5   3      338.39      323.79      8.49 o 
   4   5   3      132.08      108.21      3.43 o 
   5   5   3        5.17        3.44      1.21 o 
   6   5   3      115.44      118.04      3.53 o 
   7   5   3        5.36        0.72      1.04 o 
   8   5   3      263.96      276.98     10.95 o 
   9   5   3      338.05      302.30     10.29 o 
  10   5   3      274.16      278.60     11.33 o 
  11   5   3      165.89      185.05     12.77 o 
  12   5   3        0.14        0.00      2.16 o 
  13   5   3       81.81       69.09      7.09 o 
  14   5   3       38.52       35.17      4.54 o 
 -14   6   3       10.83        7.07      3.23 o 
 -13   6   3       17.64       18.34      2.74 o 
 -12   6   3      142.23      123.50     14.80 o 
 -11   6   3       22.92       20.87      2.28 o 
 -10   6   3        6.57        8.36      2.46 o 
  -9   6   3        0.09        0.00      1.10 o 
  -8   6   3      318.14      307.49     11.95 o 
  -7   6   3      192.41      220.53      6.11 o 
  -6   6   3      733.29      758.65     17.65 o 
  -5   6   3     1207.33     1266.29     28.78 o 
  -4   6   3     2121.58     2295.85     56.59 o 
  -3   6   3        2.32        0.00      0.78 o 
  -2   6   3      767.89      768.29     16.15 o 
  -1   6   3       41.90       43.47      1.57 o 
   0   6   3      791.78     1027.79     23.21 o 
   1   6   3      343.25      429.75     10.05 o 
   2   6   3      139.87      170.36      4.41 o 
   3   6   3       43.99       53.74      1.93 o 
   4   6   3      342.80      386.04      9.29 o 
   5   6   3        1.03        0.35      0.83 o 
   6   6   3      798.15      816.10     18.90 o 
   7   6   3      377.46      386.41      9.52 o 
   8   6   3       44.27       57.56      2.33 o 
   9   6   3        0.71        0.75      1.54 o 
  10   6   3      285.26      247.46      8.63 o 
  11   6   3      274.42      266.33     10.77 o 
  12   6   3        0.92        0.06      2.17 o 
  13   6   3       21.00       15.54      2.66 o 
  14   6   3        1.02        0.00      2.93 o 
 -14   7   3       21.82       29.74      6.47 o 
 -13   7   3       32.89       25.28      4.54 o 
 -12   7   3       11.38       11.81      2.00 o 
 -11   7   3       53.20       41.37      4.41 o 
 -10   7   3       87.97       86.50      4.95 o 
  -9   7   3        0.28        1.72      1.19 o 
  -8   7   3      141.84      115.49      4.29 o 
  -7   7   3        3.03        2.35      2.47 o 
  -6   7   3      930.92      901.59     23.08 o 
  -5   7   3       58.22       64.97      2.61 o 
  -4   7   3      793.23      956.13     24.17 o 
  -3   7   3       22.12       24.55      1.45 o 
  -2   7   3       71.18       83.69      2.80 o 
  -1   7   3      216.09      192.00      4.82 o 
   0   7   3      244.38      201.42      5.02 o 
   1   7   3      714.45      642.71     14.80 o 
   2   7   3     1012.18     1035.01     23.51 o 
   3   7   3      381.12      344.07      8.29 o 
   4   7   3        1.29        0.31      0.84 o 
   5   7   3      206.05      251.06      6.39 o 
   6   7   3        8.21        3.99      1.06 o 
   7   7   3      132.43      132.18      3.96 o 
   8   7   3        2.81        1.57      1.75 o 
   9   7   3       78.14       65.12      3.33 o 
  10   7   3      328.11      320.18     10.53 o 
  11   7   3      203.81      170.28      8.09 o 
  12   7   3       10.57       14.06      2.53 o 
  13   7   3       42.87       40.23      3.62 o 
 -14   8   3        3.20        4.09      1.80 o 
 -13   8   3        3.37        4.18      2.19 o 
 -12   8   3       69.02       88.97      8.81 o 
 -11   8   3       86.44       78.70      5.43 o 
 -10   8   3      198.34      208.90      8.83 o 
  -9   8   3       64.34       57.89      3.23 o 
  -8   8   3       31.31       25.84      2.28 o 
  -7   8   3      265.71      268.33      8.55 o 
  -6   8   3      830.89      890.75     22.87 o 
  -5   8   3      123.66       86.04      4.73 o 
  -4   8   3       49.17       58.84      3.54 o 
  -3   8   3      691.24      617.28     15.86 o 
  -2   8   3      720.13      655.70     16.69 o 
  -1   8   3      474.07      458.12     10.73 o 
   0   8   3     1160.48     1190.20     28.59 o 
   1   8   3       36.99       41.70      1.79 o 
   2   8   3        1.32        0.00      0.82 o 
   3   8   3       56.56       58.21      2.10 o 
   4   8   3      772.84      766.21     17.72 o 
   5   8   3      135.04      116.95      3.53 o 
   6   8   3       14.13       14.00      1.36 o 
   7   8   3      493.81      467.35     11.33 o 
   8   8   3       19.01       23.46      2.19 o 
   9   8   3       87.35       73.50      3.57 o 
  10   8   3      145.40      125.62      7.34 o 
  11   8   3       15.94       13.47      2.17 o 
  12   8   3       74.18       70.18      5.47 o 
  13   8   3       15.06       15.51      2.71 o 
 -13   9   3        0.83        0.00      1.81 o 
 -12   9   3       14.33       14.54      2.20 o 
 -11   9   3       13.96       16.13      2.10 o 
 -10   9   3        3.07        0.24      1.45 o 
  -9   9   3        0.65        0.87      1.54 o 
  -8   9   3       57.56       60.01      3.29 o 
  -7   9   3      434.47      406.63     10.83 o 
  -6   9   3       49.76       48.64      2.42 o 
  -5   9   3        1.16        0.00      1.25 o 
  -4   9   3        0.16        0.02      1.06 o 
  -3   9   3       54.78       39.94      2.00 o 
  -2   9   3       12.25       22.08      1.46 o 
  -1   9   3        0.21        0.00      0.69 o 
   0   9   3       28.22       24.49      1.28 o 
   1   9   3     1271.53     1305.15     29.58 o 
   2   9   3      133.36       86.94      2.74 o 
   3   9   3        1.76        2.54      0.94 o 
   4   9   3      665.94      706.62     16.44 o 
   5   9   3        6.15        0.45      1.07 o 
   6   9   3       31.60       27.95      1.72 o 
   7   9   3        7.13        5.86      1.30 o 
   8   9   3       50.07       53.27      3.07 o 
   9   9   3       44.50       34.06      3.35 o 
  10   9   3       29.99       29.38      2.72 o 
  11   9   3       31.77       42.42      3.23 o 
  12   9   3       34.20       33.50      3.58 o 
  13   9   3        7.02       11.24      2.88 o 
 -13  10   3        0.01        2.67      1.89 o 
 -12  10   3        6.45        5.86      2.04 o 
 -11  10   3       26.92       22.54      2.43 o 
 -10  10   3       91.98       88.56      7.16 o 
  -9  10   3        1.62        0.00      1.49 o 
  -8  10   3      139.09      148.63      5.68 o 
  -7  10   3       17.06       22.22      1.71 o 
  -6  10   3        0.08        0.00      1.26 o 
  -5  10   3      271.29      225.42      6.62 o 
  -4  10   3        6.30        3.42      1.25 o 
  -3  10   3       22.75       22.10      1.64 o 
  -2  10   3       38.46       43.86      2.15 o 
  -1  10   3      243.32      209.95      5.38 o 
   0  10   3      682.25      715.02     16.50 o 
   1  10   3        0.29        1.96      0.89 o 
   2  10   3        9.99       15.08      1.26 o 
   3  10   3      151.25      131.93      3.82 o 
   4  10   3      728.83      723.94     16.90 o 
   5  10   3        5.30        4.70      1.32 o 
   6  10   3      226.99      231.85      6.19 o 
   7  10   3        2.65        1.80      1.74 o 
   8  10   3      157.64      150.44      5.46 o 
   9  10   3       77.45       52.05      3.17 o 
  10  10   3        0.13        0.00      1.75 o 
  11  10   3       44.92       36.56      3.01 o 
  12  10   3       33.33       41.53      5.52 o 
 -12  11   3       15.62       20.99      2.52 o 
 -11  11   3        8.13        7.71      1.99 o 
 -10  11   3        5.69        1.31      1.69 o 
  -9  11   3       44.07       35.73      2.73 o 
  -8  11   3       38.72       54.86      3.21 o 
  -7  11   3        0.78        0.00      1.76 o 
  -6  11   3       87.74       88.10      3.16 o 
  -5  11   3      605.16      609.18     16.01 o 
  -4  11   3       14.18       22.82      1.80 o 
  -3  11   3       89.31       80.10      3.10 o 
  -2  11   3      218.95      230.14      6.61 o 
  -1  11   3       19.01       11.86      2.00 o 
   0  11   3     1236.92     1282.53     29.05 o 
   1  11   3     1063.22     1002.50     22.93 o 
   2  11   3      149.91      150.45      4.26 o 
   3  11   3       30.93       29.19      1.73 o 
   4  11   3     1521.59     1528.84     34.58 o 
   5  11   3       49.16       45.13      2.22 o 
   6  11   3       59.61       57.63      2.47 o 
   7  11   3       39.29       33.80      2.51 o 
   8  11   3        7.75        5.17      1.70 o 
   9  11   3      274.61      232.04      7.64 o 
  10  11   3       44.52       51.43      3.37 o 
  11  11   3        0.58        1.32      1.92 o 
  12  11   3       35.53       43.77      3.88 o 
 -12  12   3       24.70       32.27      2.97 o 
 -11  12   3        4.65        6.11      2.08 o 
 -10  12   3       16.69       23.55      2.51 o 
  -9  12   3        1.21        0.23      1.69 o 
  -8  12   3       30.94       29.86      2.56 o 
  -7  12   3      134.99      125.52      5.37 o 
  -6  12   3      135.92      164.42      6.59 o 
  -5  12   3      189.09      154.82      5.07 o 
  -4  12   3      132.25      128.44      4.79 o 
  -3  12   3       48.87       35.44      2.16 o 
  -2  12   3       17.90       12.09      1.61 o 
  -1  12   3      278.53      278.63      7.82 o 
   0  12   3      576.89      563.27     13.31 o 
   1  12   3       62.06       59.05      2.27 o 
   2  12   3       55.69       47.42      2.12 o 
   3  12   3      445.54      415.05     10.14 o 
   4  12   3      121.65      108.21      3.53 o 
   5  12   3      250.22      244.30      6.50 o 
   6  12   3       20.07       14.56      1.53 o 
   7  12   3       27.63       21.92      2.45 o 
   8  12   3        1.91        5.87      1.89 o 
   9  12   3        2.24        4.80      1.96 o 
  10  12   3        0.10        3.51      2.08 o 
  11  12   3        0.91        1.66      2.16 o 
 -11  13   3        1.30        1.43      1.95 o 
 -10  13   3        0.32        1.66      1.92 o 
  -9  13   3        5.29        2.95      1.87 o 
  -8  13   3       20.65       20.27      2.30 o 
  -7  13   3      158.89      132.02      5.30 o 
  -6  13   3      181.20      178.71      5.48 o 
  -5  13   3      113.56      109.52      4.08 o 
  -4  13   3      245.37      203.83      6.35 o 
  -3  13   3        1.66        0.00      1.40 o 
  -2  13   3      112.30      126.00      4.30 o 
  -1  13   3       63.51       72.73      3.80 o 
   0  13   3        3.11        0.00      1.15 o 
   1  13   3      179.77      203.88      6.07 o 
   2  13   3       17.72       18.43      1.49 o 
   3  13   3       11.55        7.86      1.47 o 
   4  13   3        9.12       16.53      1.57 o 
   5  13   3       89.08      101.91      3.50 o 
   6  13   3       23.10       19.85      2.13 o 
   7  13   3       37.97       34.15      2.66 o 
   8  13   3       27.98       34.78      2.76 o 
   9  13   3       21.97       23.24      2.99 o 
  10  13   3        5.44        7.30      2.51 o 
 -10  14   3      116.01      115.01      7.19 o 
  -9  14   3       35.18       35.86      3.30 o 
  -8  14   3        0.31        0.00      1.84 o 
  -7  14   3       24.81       27.59      2.51 o 
  -6  14   3      154.88      157.78      6.00 o 
  -5  14   3       82.03       73.80      3.11 o 
  -4  14   3       33.16       28.88      2.19 o 
  -3  14   3      156.14      142.01      4.89 o 
  -2  14   3      125.06      147.34      4.94 o 
  -1  14   3      187.61      183.02      5.72 o 
   0  14   3      148.14      148.00      4.82 o 
   1  14   3       72.52       54.14      2.62 o 
   2  14   3      161.61      198.86     11.76 o 
   3  14   3      159.11      134.90      4.19 o 
   4  14   3      485.34      498.92     12.15 o 
   5  14   3      193.03      203.19      5.73 o 
   6  14   3       43.50       43.01      2.88 o 
   7  14   3      148.56      154.11      6.28 o 
   8  14   3       66.90       77.53      4.34 o 
   9  14   3        0.57        2.54      2.17 o 
  -9  15   3        9.01       12.03      2.36 o 
  -8  15   3        4.78        8.81      2.21 o 
  -7  15   3      282.22      281.99     10.35 o 
  -6  15   3      295.92      293.89      9.91 o 
  -5  15   3       22.30       23.37      1.97 o 
  -4  15   3        9.30        6.72      1.68 o 
  -3  15   3       39.58       37.49      2.43 o 
  -2  15   3       40.78       39.19      2.45 o 
  -1  15   3      173.09      173.62      5.56 o 
   0  15   3      128.56      149.66      4.96 o 
   1  15   3       51.13       42.89      2.41 o 
   2  15   3        3.10        0.00      1.29 o 
   3  15   3       38.34       48.35      4.11 o 
   4  15   3      221.59      230.83      6.36 o 
   5  15   3        2.94        4.23      1.36 o 
   6  15   3        0.01        0.00      1.75 o 
   7  15   3       23.22       26.01      2.94 o 
   8  15   3       67.17       77.75      5.14 o 
   9  15   3        0.43        0.13      2.25 o 
  -8  16   3        0.78        2.14      1.90 o 
  -7  16   3      147.57      135.19      5.70 o 
  -6  16   3        5.73        6.24      2.05 o 
  -5  16   3      143.80      136.24      5.58 o 
  -4  16   3      124.69      112.53      4.07 o 
  -3  16   3       22.10       22.60      2.10 o 
  -2  16   3      139.80      135.85      4.81 o 
  -1  16   3        0.00        0.00      1.34 o 
   0  16   3       13.82       17.02      1.85 o 
   1  16   3       31.34       33.09      2.29 o 
   2  16   3       12.31        9.21      1.67 o 
   3  16   3       27.14       24.52      2.14 o 
   4  16   3       58.09       53.24      3.11 o 
   5  16   3       31.80       33.16      3.46 o 
   6  16   3       16.51       16.53      6.67 o 
   7  16   3       12.71       17.20      5.02 o 
  -7  17   3       48.27       47.51      3.44 o 
  -6  17   3        1.69        0.00      1.87 o 
  -5  17   3        1.11        0.00      1.81 o 
  -4  17   3       20.09       16.95      1.94 o 
  -3  17   3        6.28        4.96      1.81 o 
  -2  17   3       13.81       17.64      3.49 o 
  -1  17   3      221.06      225.35      7.03 o 
   0  17   3       43.14       48.41      2.81 o 
   1  17   3        0.48        0.23      1.51 o 
   2  17   3      168.03      166.75      5.97 o 
   3  17   3        9.47       18.30      2.12 o 
   4  17   3       19.13       23.08      2.35 o 
   5  17   3       38.08       46.85      4.92 o 
   6  17   3        4.72        9.37      3.40 o 
  -5  18   3       59.04       63.47      3.75 o 
  -4  18   3      152.64      164.43      6.44 o 
  -3  18   3      108.70      122.14      4.72 o 
  -2  18   3       27.58       40.51      2.68 o 
  -1  18   3       18.04       17.88      2.02 o 
   0  18   3       12.60       15.67      2.05 o 
   1  18   3        2.20        8.79      1.86 o 
   2  18   3        0.57        2.48      1.72 o 
   3  18   3       14.13       11.66      2.25 o 
   4  18   3       46.74       56.04      4.89 o 
 -15   0   4        0.14        7.53      8.46 o 
 -14   0   4       34.71       37.19     10.46 o 
 -13   0   4        0.83        1.36      2.81 o 
 -12   0   4       36.28       46.89      9.90 o 
 -11   0   4        4.97        7.63      1.40 o 
 -10   0   4       31.61       26.37      2.39 o 
  -9   0   4      940.32      851.12     31.03 o 
  -8   0   4     1602.59     1449.48     82.21 o 
  -7   0   4      252.26      243.21      9.03 o 
  -6   0   4      123.99       91.43      4.13 o 
  -5   0   4      117.55      126.63      5.14 o 
  -4   0   4      798.73      817.29     26.59 o 
  -2   0   4     2574.37     2564.58     82.21 o 
  -1   0   4      985.71      849.09     27.36 o 
   0   0   4     1278.56     1094.91     35.00 o 
   1   0   4     2917.12     2974.10     94.15 o 
   3   0   4      845.95     1047.17     33.78 o 
   4   0   4        0.19        3.17      1.57 o 
   5   0   4      418.57      425.89     14.67 o 
   6   0   4     1371.12     1463.67     46.81 o 
   7   0   4     2421.24     2511.43     89.34 o 
   8   0   4       16.44       17.79      3.15 o 
   9   0   4      618.67      621.30     53.93 o 
  10   0   4       59.78       51.13      4.55 o 
  11   0   4      673.18      766.09     59.92 o 
  12   0   4        6.41       16.56      5.52 o 
  13   0   4      110.16      104.63     21.79 o 
  14   0   4       64.81       62.95      8.26 o 
 -15   1   4       25.96       43.30      8.92 o 
 -14   1   4        8.26       16.18      2.39 o 
 -13   1   4        3.54        3.98      2.34 o 
 -12   1   4        0.95        2.70      1.89 o 
 -11   1   4        3.20        2.18      1.07 o 
 -10   1   4        5.16        3.61      0.87 o 
  -9   1   4       24.86       20.37      1.28 o 
  -8   1   4       16.58       11.26      1.50 o 
  -7   1   4      112.89      102.81      3.47 o 
  -6   1   4      153.27      139.94      4.01 o 
  -5   1   4      614.92      554.98     13.06 o 
  -4   1   4       20.30        9.04      2.68 o 
  -3   1   4      164.03      190.64      4.90 o 
  -2   1   4       89.15       76.57      2.42 o 
  -1   1   4     1382.58     1584.97     35.82 o 
   0   1   4      311.20      303.67      6.78 o 
   1   1   4     2370.07     2385.96     53.63 o 
   2   1   4     2436.64     2370.14     52.86 o 
   3   1   4      382.66      385.88      9.26 o 
   4   1   4       86.92       83.74      2.83 o 
   5   1   4      127.78      117.53      3.73 o 
   6   1   4     1549.62     1638.25     36.88 o 
   7   1   4      653.90      740.76     19.62 o 
   8   1   4       79.07      106.70      4.15 o 
   9   1   4       25.21       26.26      3.19 o 
  10   1   4        9.02       14.21      2.52 o 
  11   1   4       44.06       58.97      4.86 o 
  12   1   4       17.79       16.05      4.73 o 
  13   1   4       24.68       21.77      3.99 o 
  14   1   4       28.80       26.50      4.25 o 
 -15   2   4        0.98        1.85      3.52 o 
 -14   2   4        2.60       14.29      5.04 o 
 -13   2   4        2.03        6.47      1.99 o 
 -12   2   4       16.75       11.67      2.19 o 
 -11   2   4       27.23       28.44      1.88 o 
 -10   2   4       15.59       15.11      1.72 o 
  -9   2   4       48.53       36.42      1.59 o 
  -8   2   4       54.45       51.17      2.14 o 
  -7   2   4        2.90        2.68      1.12 o 
  -6   2   4        0.01        0.00      0.84 o 
  -5   2   4        0.30        0.00      1.05 o 
  -2   2   4       71.78       65.12      2.85 o 
  -1   2   4     1687.02     1613.07     38.64 o 
   0   2   4        2.22        0.98      0.98 o 
   1   2   4      157.64      160.25      6.26 o 
   2   2   4     2266.81     2454.85     58.30 o 
   3   2   4     1250.60     1397.68     31.52 o 
   4   2   4        2.47        5.25      1.21 o 
   5   2   4      487.85      528.54     12.53 o 
   6   2   4      165.14      179.67      6.35 o 
   7   2   4       67.92       62.67      3.03 o 
   8   2   4       22.74       28.16      2.45 o 
   9   2   4       21.46       22.02      2.58 o 
  10   2   4      165.10      207.25     14.13 o 
  11   2   4      282.64      255.86     19.19 o 
  12   2   4        1.77        0.03      2.81 o 
  13   2   4       60.62       60.01      5.60 o 
  14   2   4        1.40        0.00      3.04 o 
 -15   3   4       47.62       76.19      6.66 o 
 -14   3   4      117.85      163.70      7.59 o 
 -13   3   4      149.95      153.63      8.72 o 
 -12   3   4       11.20       15.76      1.99 o 
 -11   3   4      179.40      146.21      8.88 o 
 -10   3   4       32.23       31.42      1.94 o 
  -9   3   4        0.96        0.00      0.97 o 
  -8   3   4       34.86       30.11      2.16 o 
  -7   3   4      400.34      285.21      7.21 o 
  -6   3   4     1222.55     1212.41     29.29 o 
  -5   3   4     5390.11     4813.62    113.88 o 
  -4   3   4     3101.89     3085.31     73.27 o 
  -3   3   4      182.07      131.59      5.74 o 
  -2   3   4      871.35      851.51     20.71 o 
  -1   3   4     1881.64     2299.39     51.17 o 
   1   3   4     3012.79     2857.83     67.64 o 
   2   3   4       82.13       48.04      2.42 o 
   3   3   4     2871.42     2768.16     61.82 o 
   4   3   4     2109.61     2130.39     47.53 o 
   5   3   4      267.17      223.01      5.90 o 
   6   3   4     1130.22     1212.19     31.54 o 
   7   3   4      128.49      126.80      4.23 o 
   8   3   4      378.33      431.79     13.97 o 
   9   3   4      364.86      401.36     19.05 o 
  10   3   4      127.02      153.46     11.96 o 
  11   3   4       41.92       55.80      5.09 o 
  12   3   4       59.16       72.58      4.65 o 
  13   3   4       99.73       93.85      7.03 o 
  14   3   4       41.25       40.53      5.01 o 
 -14   4   4      163.27      159.93     24.68 o 
 -13   4   4       16.26       18.67      3.57 o 
 -12   4   4        7.94       10.68      2.68 o 
 -11   4   4       11.39       15.70      3.16 o 
 -10   4   4        3.26        9.69      2.30 o 
  -9   4   4      169.54      160.65      4.40 o 
  -8   4   4      151.21      133.02      3.72 o 
  -7   4   4       23.48       22.49      1.35 o 
  -6   4   4      479.93      464.82     11.11 o 
  -5   4   4      767.82      815.78     18.77 o 
  -4   4   4      989.18      995.79     22.55 o 
  -2   4   4      111.93      110.71      3.13 o 
   0   4   4     2060.49     2158.87     51.39 o 
   1   4   4     1001.14     1002.45     24.08 o 
   2   4   4     1721.84     2032.33     48.56 o 
   3   4   4        5.84        4.40      1.99 o 
   4   4   4        2.16        2.96      1.29 o 
   5   4   4        6.99       19.09      1.61 o 
   6   4   4       13.56       11.04      1.80 o 
   7   4   4      380.28      365.49      9.78 o 
   8   4   4      103.97      114.15      5.72 o 
   9   4   4       22.04       27.01      2.39 o 
  10   4   4        0.24        2.12      2.29 o 
  11   4   4       53.33       58.52      7.11 o 
  12   4   4       31.55       17.47      3.06 o 
  13   4   4       17.20        9.94      3.49 o 
  14   4   4       20.02       25.48      4.42 o 
 -14   5   4        6.88        4.61      3.17 o 
 -13   5   4        2.18        2.49      1.67 o 
 -12   5   4       47.92       44.46      2.90 o 
 -11   5   4        0.10        1.23      2.21 o 
 -10   5   4        7.92        9.63      2.67 o 
  -9   5   4        1.12        0.64      1.09 o 
  -8   5   4      302.71      269.71     10.42 o 
  -7   5   4        0.33        0.00      1.12 o 
  -6   5   4       43.31       56.07      2.53 o 
  -5   5   4      113.33      134.91      3.93 o 
  -4   5   4       11.76       14.23      2.21 o 
  -3   5   4       20.56       20.89      1.26 o 
  -2   5   4      191.97      160.02      4.19 o 
  -1   5   4      207.89      249.69      6.12 o 
   0   5   4       89.53      116.21      3.18 o 
   1   5   4      373.77      392.07      9.94 o 
   2   5   4     1322.58     1626.10     38.97 o 
   3   5   4      381.69      353.22      8.49 o 
   4   5   4      837.86      813.71     20.03 o 
   5   5   4       58.00       54.66      3.74 o 
   6   5   4       35.21       35.06      2.04 o 
   7   5   4       27.61       30.49      2.03 o 
   8   5   4      138.52      123.97      4.61 o 
   9   5   4       31.49       21.06      2.68 o 
  10   5   4       39.52       35.25      4.96 o 
  11   5   4       13.89       12.81      2.73 o 
  12   5   4       12.91       17.34      2.88 o 
  13   5   4        3.01        0.00      3.00 o 
 -14   6   4       27.25       32.07      4.29 o 
 -13   6   4        0.22        0.00      2.20 o 
 -12   6   4        1.62        0.00      1.58 o 
 -11   6   4       44.75       40.41      3.40 o 
 -10   6   4       15.77       23.14      2.15 o 
  -9   6   4      264.76      250.00     11.91 o 
  -8   6   4     1223.82     1261.20     53.85 o 
  -7   6   4       49.72       38.86      1.85 o 
  -6   6   4      183.60      193.26      5.18 o 
  -5   6   4      159.53      156.54      4.27 o 
  -4   6   4      774.04      802.96     18.49 o 
  -2   6   4      845.32      848.31     19.32 o 
  -1   6   4     2080.25     1936.22     43.38 o 
   0   6   4      343.30      333.01      9.01 o 
   1   6   4      469.39      503.09     11.83 o 
   2   6   4      403.07      402.19      9.66 o 
   3   6   4       83.16       78.82      2.65 o 
   4   6   4      111.03      118.88      3.61 o 
   5   6   4     1082.98     1037.87     23.66 o 
   6   6   4      837.92      815.08     20.25 o 
   7   6   4      108.24      119.66      4.11 o 
   8   6   4        8.09       10.03      1.56 o 
   9   6   4       38.48       43.18      5.19 o 
  10   6   4        1.84        4.07      2.28 o 
  11   6   4       21.42       18.32      3.08 o 
  12   6   4       31.00       23.85      3.13 o 
  13   6   4        1.45        0.00      2.51 o 
 -14   7   4       30.20       34.23      2.80 o 
 -13   7   4       52.52       48.84      4.47 o 
 -12   7   4        8.85        5.18      1.76 o 
 -11   7   4       53.29       52.68      3.35 o 
 -10   7   4       45.40       44.24      3.53 o 
  -9   7   4       99.55      100.84     10.12 o 
  -8   7   4       67.20       68.25      2.78 o 
  -7   7   4      824.64      795.97     22.80 o 
  -6   7   4        3.53        3.22      1.27 o 
  -5   7   4      284.62      246.88      7.10 o 
  -4   7   4      869.73      894.97     22.64 o 
  -2   7   4       78.30       62.70      2.12 o 
  -1   7   4        2.61        2.55      1.61 o 
   0   7   4      717.24      785.84     18.09 o 
   1   7   4      199.27      155.94      4.16 o 
   2   7   4      237.58      300.18      7.45 o 
   3   7   4      466.51      428.75     10.35 o 
   4   7   4      385.57      348.91      8.67 o 
   5   7   4       14.30       16.85      1.55 o 
   6   7   4      309.40      268.86      8.66 o 
   7   7   4        0.03        3.71      1.57 o 
   8   7   4       69.13       53.83      2.55 o 
   9   7   4       32.12       23.08      2.71 o 
  10   7   4       31.14       37.26      3.63 o 
  11   7   4       12.69       10.97      2.54 o 
  12   7   4       33.93       33.35      3.19 o 
  13   7   4       38.36       35.89      3.66 o 
 -13   8   4        8.50        9.24      2.95 o 
 -12   8   4        0.24        0.00      1.48 o 
 -11   8   4       21.54       22.77      2.27 o 
 -10   8   4       55.53       55.92      3.22 o 
  -9   8   4        0.60        0.00      1.44 o 
  -8   8   4      749.55      742.03     20.53 o 
  -7   8   4       91.91       79.79      3.32 o 
  -6   8   4      343.75      354.05      9.85 o 
  -5   8   4       61.51       71.85      2.92 o 
  -4   8   4      588.09      563.04     14.65 o 
  -3   8   4        2.14        1.75      1.09 o 
  -2   8   4       17.82       16.17      1.52 o 
  -1   8   4      173.21      168.95      4.43 o 
   0   8   4      109.52      132.28      3.66 o 
   1   8   4      360.51      374.90      9.02 o 
   2   8   4      242.62      284.16      8.53 o 
   3   8   4       82.10       80.73      2.80 o 
   4   8   4      402.14      407.28      9.96 o 
   5   8   4       48.89       52.56      2.38 o 
   6   8   4      770.31      725.75     19.29 o 
   7   8   4        2.81        4.56      1.46 o 
   8   8   4      140.56      144.31      7.77 o 
   9   8   4        7.22        3.45      2.11 o 
  10   8   4       19.62       16.66      2.86 o 
  11   8   4        1.15        0.67      3.20 o 
  12   8   4        3.09        4.43      2.48 o 
 -13   9   4       37.56       43.51      4.10 o 
 -12   9   4       10.96       15.76      3.13 o 
 -11   9   4        0.02        0.00      2.42 o 
 -10   9   4       19.98       18.93      2.14 o 
  -9   9   4        5.44        9.62     11.25 o 
  -8   9   4        5.33        2.04      1.58 o 
  -7   9   4     1483.92     1417.98     35.94 o 
  -6   9   4      177.30      199.98      7.14 o 
  -5   9   4      349.26      391.60     10.65 o 
  -4   9   4      705.57      728.29     18.78 o 
  -3   9   4      877.74      802.47     20.48 o 
  -2   9   4      148.61      159.99      5.72 o 
  -1   9   4      732.48      706.08     16.33 o 
   0   9   4     1063.76     1061.69     24.14 o 
   1   9   4      310.70      289.12      7.13 o 
   2   9   4       17.92       13.52      1.29 o 
   3   9   4      317.35      278.48      7.12 o 
   4   9   4      363.92      345.04      8.65 o 
   5   9   4      489.84      479.10     11.66 o 
   6   9   4      111.95       94.46      3.38 o 
   7   9   4      404.62      363.60      9.77 o 
   8   9   4       48.32       48.13      3.27 o 
   9   9   4       85.05       63.49      3.75 o 
  10   9   4       13.44       13.50      2.65 o 
  11   9   4       37.79       42.78      3.63 o 
  12   9   4        0.02        1.25      2.42 o 
 -12  10   4       59.17       63.44      3.92 o 
 -11  10   4      176.69      179.57     13.94 o 
 -10  10   4      134.49      129.40      9.16 o 
  -9  10   4        0.15        0.24      1.52 o 
  -8  10   4       21.96       35.13      2.61 o 
  -7  10   4        1.50        0.00      2.38 o 
  -6  10   4       89.45      106.75      3.95 o 
  -5  10   4       42.91       32.74      2.13 o 
  -4  10   4      722.24      679.42     17.61 o 
  -3  10   4      139.13      112.03      3.85 o 
  -2  10   4      110.47      118.90      3.93 o 
  -1  10   4       40.11       26.08      2.19 o 
   0  10   4      164.34      163.08      4.45 o 
   1  10   4       31.29       19.90      1.60 o 
   2  10   4      696.72      661.49     15.55 o 
   3  10   4      219.87      243.14      6.36 o 
   4  10   4      532.23      496.11     12.04 o 
   5  10   4      377.71      350.92      8.87 o 
   6  10   4        0.44        0.00      1.17 o 
   7  10   4       26.32       16.15      1.66 o 
   8  10   4        2.74        1.27      2.00 o 
   9  10   4       98.28       96.79      4.90 o 
  10  10   4       25.24       26.07      3.09 o 
  11  10   4        1.94        0.78      2.37 o 
 -12  11   4       16.39       17.38      2.37 o 
 -11  11   4       61.43       56.86      3.52 o 
 -10  11   4        8.54        6.10      1.89 o 
  -9  11   4        5.74        7.53      1.79 o 
  -8  11   4        6.14        8.86      1.92 o 
  -7  11   4        6.76       14.19      2.58 o 
  -6  11   4       11.48       15.70      1.79 o 
  -5  11   4      251.74      240.31      7.19 o 
  -4  11   4      372.93      397.87     10.93 o 
  -3  11   4       11.63       18.36      1.73 o 
  -2  11   4       28.20       31.68      2.00 o 
  -1  11   4       17.77       20.65      1.66 o 
   0  11   4      106.75      110.43      3.37 o 
   1  11   4       11.16        7.93      1.17 o 
   2  11   4      155.08      152.91      4.41 o 
   3  11   4     1184.62     1199.20     27.55 o 
   4  11   4      199.85      158.29      4.66 o 
   5  11   4       84.09       72.00      2.85 o 
   6  11   4       13.77       11.58      2.28 o 
   7  11   4      100.38       81.39      4.59 o 
   8  11   4      107.03      113.37      5.19 o 
   9  11   4        0.29        0.00      2.19 o 
  10  11   4       91.09       80.71      4.68 o 
  11  11   4       39.53       39.01      3.56 o 
 -11  12   4       32.59       32.29      2.86 o 
 -10  12   4       25.46       34.48      2.85 o 
  -9  12   4       65.14       51.96      3.28 o 
  -8  12   4      110.15      112.94      4.86 o 
  -7  12   4       96.30       80.61      3.90 o 
  -6  12   4        6.93        1.15      2.05 o 
  -5  12   4      221.66      189.72      6.87 o 
  -4  12   4     1046.26      994.54     25.55 o 
  -3  12   4      216.11      192.87      5.96 o 
  -2  12   4        0.17        0.00      1.43 o 
  -1  12   4       99.98       97.58      3.59 o 
   0  12   4      214.48      223.98      6.56 o 
   1  12   4      701.32      635.67     14.99 o 
   2  12   4      227.55      260.25      6.82 o 
   3  12   4      151.57      153.20      4.56 o 
   4  12   4      518.36      505.30     12.30 o 
   5  12   4      378.37      321.22      8.31 o 
   6  12   4       70.17       79.83      3.31 o 
   7  12   4        0.18        0.00      1.85 o 
   8  12   4       21.75       22.03      2.70 o 
   9  12   4       77.18       84.74      4.64 o 
  10  12   4       26.70       32.82      5.82 o 
 -10  13   4      100.68       95.99      5.07 o 
  -9  13   4       10.26       12.66      2.23 o 
  -8  13   4       12.89        7.61      2.03 o 
  -7  13   4      118.50      121.11      5.07 o 
  -6  13   4        0.54        0.00      1.50 o 
  -5  13   4        6.49        6.18      1.60 o 
  -4  13   4      792.60      786.20     20.54 o 
  -3  13   4      261.48      250.92      7.45 o 
  -2  13   4       59.12       52.80      2.71 o 
  -1  13   4       42.76       56.92      2.68 o 
   0  13   4       19.24       13.41      1.62 o 
   1  13   4       20.93       25.98      2.20 o 
   2  13   4       20.89       15.43      1.61 o 
   3  13   4      274.62      238.62      6.47 o 
   4  13   4      182.46      190.83      5.87 o 
   5  13   4       61.86       62.73      2.93 o 
   6  13   4       66.46       60.41      3.59 o 
   7  13   4       21.37       15.72      2.54 o 
   8  13   4        1.38        2.80      2.86 o 
   9  13   4       32.79       28.80      3.07 o 
  10  13   4       53.08       45.44      5.28 o 
 -10  14   4        0.14        0.00      1.85 o 
  -9  14   4       13.54        9.54      2.12 o 
  -8  14   4      101.28      106.92      5.01 o 
  -7  14   4        0.89        1.23      1.83 o 
  -6  14   4      129.25      110.65      5.23 o 
  -5  14   4      236.30      205.37      6.51 o 
  -4  14   4      145.63      136.21      4.80 o 
  -3  14   4       97.89      103.98      4.03 o 
  -2  14   4      453.51      446.28     12.23 o 
  -1  14   4       42.59       33.59      2.62 o 
   0  14   4        0.26        3.08      1.39 o 
   1  14   4       78.85       73.37      3.04 o 
   2  14   4        0.61        0.00      1.15 o 
   3  14   4       15.99       17.73      2.12 o 
   4  14   4        7.13        5.59      1.82 o 
   5  14   4        9.67        8.09      1.63 o 
   6  14   4       33.13       24.76      2.77 o 
   7  14   4       14.26       24.60      2.84 o 
   8  14   4        0.01        0.00      2.16 o 
   9  14   4      120.98       99.19      5.76 o 
  -8  15   4        9.74       14.43      2.38 o 
  -7  15   4        4.78        5.22      1.95 o 
  -6  15   4       52.46       61.53      3.48 o 
  -5  15   4       79.41       78.96      4.63 o 
  -4  15   4        3.47        2.76      3.07 o 
  -3  15   4        0.16        1.42      1.51 o 
  -2  15   4       21.17       20.11      1.97 o 
  -1  15   4        7.18       10.87      1.71 o 
   0  15   4        1.75        2.75      1.50 o 
   1  15   4      132.70      127.17      4.48 o 
   2  15   4       42.04       49.35      2.95 o 
   3  15   4        2.75        0.00      1.43 o 
   4  15   4        0.70        0.00      1.61 o 
   5  15   4       17.77       17.10      2.18 o 
   6  15   4        0.06        1.76      2.63 o 
   7  15   4        1.26        7.46      2.96 o 
   8  15   4       71.58       82.20      5.23 o 
  -7  16   4        2.24        2.19      2.04 o 
  -6  16   4        1.07        0.00      2.32 o 
  -5  16   4        7.58        6.91      2.17 o 
  -4  16   4       13.03       18.87      2.05 o 
  -3  16   4       67.26       65.77      3.26 o 
  -2  16   4       91.71       88.89      3.77 o 
  -1  16   4       66.39       70.73      3.27 o 
   0  16   4      162.04      188.39      6.72 o 
   1  16   4      345.97      302.27      9.66 o 
   2  16   4       19.96       26.48      2.73 o 
   3  16   4        0.00        0.25      1.56 o 
   4  16   4        6.61        2.17      1.78 o 
   5  16   4        1.45        0.00      4.11 o 
   6  16   4       32.00       39.77      4.65 o 
  -6  17   4        3.68       10.47      2.33 o 
  -5  17   4       12.84       12.99      2.24 o 
  -4  17   4       66.56       63.29      3.34 o 
  -3  17   4       22.64       21.13      2.52 o 
  -2  17   4       47.22       53.11      3.38 o 
  -1  17   4       53.26       46.94      3.22 o 
   0  17   4        2.24        0.56      1.88 o 
   1  17   4       59.22       65.53      3.58 o 
   2  17   4       10.61       14.61      2.17 o 
   3  17   4       21.59       16.65      2.34 o 
   4  17   4       11.68       15.95      2.40 o 
   5  17   4        0.02        0.00      2.75 o 
  -3  18   4        3.61        4.06      2.03 o 
  -2  18   4        0.23        0.00      1.92 o 
  -1  18   4       12.37       12.02      2.29 o 
   0  18   4       84.13       87.09      5.24 o 
   1  18   4       70.36       72.24      7.27 o 
   2  18   4        0.01        2.19      1.95 o 
 -14   1   5        4.49        5.15      2.02 o 
 -13   1   5       33.91       42.61      7.13 o 
 -12   1   5      125.24      126.88      9.86 o 
 -11   1   5       31.59       24.49      2.07 o 
 -10   1   5        8.20        0.40      1.07 o 
  -9   1   5       52.46       61.95      3.97 o 
  -8   1   5        2.60        4.10      1.00 o 
  -7   1   5       65.87       62.04      4.73 o 
  -6   1   5        4.92        4.58      1.13 o 
  -5   1   5      297.54      234.25      6.10 o 
  -4   1   5      275.42      265.77      6.73 o 
  -3   1   5      819.25      710.88     16.43 o 
  -2   1   5      643.35      723.64     16.68 o 
   0   1   5      487.05      521.57     12.27 o 
   1   1   5       77.25      110.33      4.08 o 
   2   1   5      441.47      497.00     11.82 o 
   3   1   5      127.87      107.19      3.32 o 
   4   1   5      204.46      241.78      6.40 o 
   5   1   5        3.20        1.18      1.43 o 
   6   1   5     1402.70     1483.36     33.76 o 
   7   1   5      453.98      425.61     10.88 o 
   8   1   5      150.72      189.36      8.36 o 
   9   1   5      189.83      193.84      7.09 o 
  10   1   5       27.28       49.35      3.50 o 
  11   1   5      149.68      158.27     10.83 o 
  12   1   5        0.03        0.00      3.12 o 
  13   1   5       51.46       47.95      5.23 o 
 -14   2   5        0.96       10.09      5.03 o 
 -13   2   5        3.00        5.32      2.11 o 
 -12   2   5        4.10        4.75      1.48 o 
 -11   2   5       80.15       67.66      4.09 o 
 -10   2   5      522.31      461.39     14.90 o 
  -9   2   5       35.40       30.60      1.85 o 
  -8   2   5       39.62       34.42      1.73 o 
  -7   2   5      598.75      504.50     12.86 o 
  -6   2   5      749.53      698.25     17.32 o 
  -5   2   5      345.91      322.81      8.52 o 
  -4   2   5      813.66      789.50     19.38 o 
  -3   2   5      658.36      739.99     18.18 o 
  -2   2   5        0.76        0.18      0.97 o 
   0   2   5      581.93      598.96     14.88 o 
   1   2   5        6.36       16.09      1.67 o 
   2   2   5     1366.85     1421.90     34.30 o 
   3   2   5      360.33      338.93      9.01 o 
   4   2   5      498.61      591.25     14.05 o 
   5   2   5      156.96      158.98      4.75 o 
   6   2   5      129.86      131.24      4.55 o 
   7   2   5      519.24      594.93     14.48 o 
   8   2   5       13.35        6.52      2.15 o 
   9   2   5      108.03       99.33      5.56 o 
  10   2   5      228.99      310.03     16.29 o 
  11   2   5        3.85        7.07      2.94 o 
  12   2   5        0.02        0.00      2.96 o 
  13   2   5        0.97        0.00      3.05 o 
 -14   3   5       57.35       63.84      8.23 o 
 -13   3   5        2.40       15.03      3.91 o 
 -12   3   5       38.43       44.00      3.81 o 
 -11   3   5       49.81       40.47      2.27 o 
 -10   3   5        3.26        2.75      0.98 o 
  -9   3   5      155.56      136.95      5.30 o 
  -8   3   5       87.02       79.14      3.26 o 
  -7   3   5      359.28      347.89      9.29 o 
  -6   3   5       94.21       86.75      3.25 o 
  -5   3   5     1008.57      973.19     22.26 o 
  -4   3   5      799.16      797.59     19.64 o 
  -3   3   5       25.48       21.61      2.46 o 
  -2   3   5        0.02        0.87      0.96 o 
  -1   3   5     1044.81     1032.17     23.27 o 
   0   3   5      968.30     1118.32     30.84 o 
   1   3   5       35.07       31.93      2.30 o 
   2   3   5       53.55       59.07      2.74 o 
   3   3   5      620.08      687.02     17.16 o 
   4   3   5      432.40      452.84     10.94 o 
   5   3   5       25.10       28.63      2.00 o 
   6   3   5       66.50       74.74      3.23 o 
   7   3   5       40.06       37.39      2.54 o 
   8   3   5      100.67      127.57      4.89 o 
   9   3   5       73.34       91.21      5.09 o 
  10   3   5        4.82        6.16      2.63 o 
  11   3   5        0.07        0.00      2.66 o 
  12   3   5       10.49       15.77      3.24 o 
  13   3   5       13.18       11.98      4.08 o 
 -14   4   5        5.36        2.21      2.98 o 
 -13   4   5        6.65        9.64      1.95 o 
 -12   4   5       20.48       17.40      2.02 o 
 -11   4   5        0.15        1.04      1.45 o 
 -10   4   5       38.78       40.86      2.28 o 
  -9   4   5        8.46        6.72      1.10 o 
  -8   4   5       54.55       56.43      2.26 o 
  -7   4   5       65.89       48.25      2.11 o 
  -6   4   5        5.07        0.49      1.26 o 
  -5   4   5       36.59       22.83      1.92 o 
  -4   4   5      218.63      173.68      4.76 o 
  -3   4   5      205.40      260.54      6.56 o 
  -2   4   5      153.62      159.65      4.31 o 
   0   4   5      322.12      322.39      8.45 o 
   1   4   5      624.75      558.78     13.96 o 
   2   4   5      635.36      720.71     17.82 o 
   3   4   5      221.25      218.37      6.25 o 
   4   4   5       56.94       72.25      2.72 o 
   5   4   5       87.77       96.21      3.43 o 
   6   4   5      175.01      197.11      5.70 o 
   7   4   5        9.61        6.47      1.85 o 
   8   4   5       45.48       46.66      2.78 o 
   9   4   5      292.40      297.52     11.97 o 
  10   4   5       38.57       36.72      3.60 o 
  11   4   5       22.55       15.68      3.93 o 
  12   4   5        3.47        6.86      5.75 o 
  13   4   5       49.03       35.28     10.88 o 
 -14   5   5       28.10       19.95      5.74 o 
 -13   5   5      152.05      185.37     17.00 o 
 -12   5   5      502.48      516.97     19.67 o 
 -11   5   5      104.28       69.88      5.11 o 
 -10   5   5       23.44       36.57      3.40 o 
  -9   5   5      160.20      131.95      4.49 o 
  -8   5   5       11.37        8.46      1.67 o 
  -7   5   5      177.68      167.07      4.72 o 
  -6   5   5      550.58      553.21     13.32 o 
  -5   5   5      851.43      745.63     17.32 o 
  -4   5   5     2057.39     2125.68     47.69 o 
  -3   5   5     1539.62     1473.02     35.41 o 
  -2   5   5      503.01      574.13     16.41 o 
   0   5   5      353.87      407.62     10.44 o 
   1   5   5        9.39       16.91      2.53 o 
   2   5   5      382.61      387.97     10.08 o 
   3   5   5       86.47       72.60      2.95 o 
   4   5   5      271.84      253.16      6.60 o 
   5   5   5      693.98      685.70     16.09 o 
   6   5   5      360.92      340.38      8.71 o 
   7   5   5      115.30       94.13      5.67 o 
   8   5   5      190.43      210.07      8.18 o 
   9   5   5       26.15       18.72      2.78 o 
  10   5   5      122.47      117.94      7.39 o 
  11   5   5      103.42      103.00      5.65 o 
  12   5   5       21.05       28.56      3.78 o 
  13   5   5       14.19       22.33      4.62 o 
 -13   6   5       12.32       15.54      2.12 o 
 -12   6   5        7.39        7.28      5.49 o 
 -11   6   5       15.06       17.04      2.04 o 
 -10   6   5       17.04       20.03      2.10 o 
  -9   6   5        1.26        1.14      1.11 o 
  -8   6   5      591.38      617.11     19.25 o 
  -7   6   5       27.21       23.40      1.89 o 
  -6   6   5      198.99      196.15      5.30 o 
  -5   6   5      107.51      106.76      3.46 o 
  -4   6   5        0.49        0.00      1.08 o 
  -3   6   5      189.79      227.85      5.88 o 
  -2   6   5      289.75      245.12      6.22 o 
  -1   6   5      416.29      401.71     17.03 o 
   0   6   5     1098.52     1194.19     28.81 o 
   1   6   5      635.05      619.38     20.63 o 
   2   6   5      124.12      137.50      5.69 o 
   3   6   5        0.55        1.96      1.25 o 
   4   6   5       24.70       17.47      1.60 o 
   5   6   5      289.33      258.25      7.40 o 
   6   6   5      607.11      552.51     14.31 o 
   7   6   5      455.44      439.24     11.76 o 
   8   6   5      231.30      206.34      6.45 o 
   9   6   5        6.63        2.14      2.41 o 
  10   6   5      130.72      141.78      6.31 o 
  11   6   5       26.91       16.20      3.17 o 
  12   6   5        1.88        2.78      2.74 o 
 -13   7   5        2.89        1.26      1.63 o 
 -12   7   5       31.68       37.48      3.34 o 
 -11   7   5        0.04        0.00      1.59 o 
 -10   7   5        5.30        3.74      1.71 o 
  -9   7   5       20.92       19.90      2.25 o 
  -8   7   5      647.97      618.62     19.63 o 
  -7   7   5      236.86      237.87      7.50 o 
  -6   7   5      552.93      540.94     15.51 o 
  -5   7   5       15.71       14.01      1.59 o 
  -4   7   5      242.92      240.50      6.26 o 
  -3   7   5      684.83      629.90     14.68 o 
  -2   7   5     1340.83     1392.74     31.41 o 
  -1   7   5       51.01       64.46      4.83 o 
   0   7   5      739.33      779.75     18.15 o 
   1   7   5      105.29      104.95      4.08 o 
   2   7   5        2.39        0.70      1.18 o 
   3   7   5        9.96       12.88      1.68 o 
   4   7   5      200.19      195.96      5.87 o 
   5   7   5      237.61      206.62      6.21 o 
   6   7   5       22.17       26.40      2.22 o 
   7   7   5      154.42      147.06      5.04 o 
   8   7   5      281.99      248.87      7.42 o 
   9   7   5       34.51       31.07      3.32 o 
  10   7   5       29.73       41.38      3.71 o 
  11   7   5        2.07        4.37      2.65 o 
  12   7   5        7.19        5.40      2.87 o 
 -13   8   5       10.17        6.01      2.19 o 
 -12   8   5        9.13       10.42      2.11 o 
 -11   8   5        0.26        0.00      1.49 o 
 -10   8   5       10.31       14.83      2.05 o 
  -9   8   5      245.59      240.30      9.06 o 
  -8   8   5      865.34      819.99     22.93 o 
  -7   8   5      139.35      126.83      4.53 o 
  -6   8   5       33.80       34.82      2.32 o 
  -5   8   5      966.58      900.71     23.08 o 
  -4   8   5      275.09      304.23      8.50 o 
  -3   8   5       95.85      107.91      3.30 o 
  -2   8   5     1012.75      922.59     21.12 o 
  -1   8   5      974.02      922.94     20.92 o 
   0   8   5      447.43      482.85     13.56 o 
   1   8   5      113.56       93.50      3.39 o 
   2   8   5      338.24      347.44      9.29 o 
   3   8   5      838.44      787.22     19.62 o 
   4   8   5       87.04       78.80      3.29 o 
   5   8   5        4.83        2.23      1.49 o 
   6   8   5      353.90      323.93      9.04 o 
   7   8   5      444.26      382.27     11.52 o 
   8   8   5       85.91       86.06      4.69 o 
   9   8   5       69.05       81.76      4.78 o 
  10   8   5       21.71       30.13      3.35 o 
  11   8   5        7.85       10.33      2.79 o 
  12   8   5       16.23       13.76      3.06 o 
 -12   9   5        2.34        6.16      1.87 o 
 -11   9   5        0.73        0.25      1.85 o 
 -10   9   5       42.34       44.32      3.00 o 
  -9   9   5      231.34      232.02      9.23 o 
  -8   9   5       20.71       17.99      2.31 o 
  -7   9   5       18.99       18.89      1.92 o 
  -6   9   5      180.93      172.89      5.59 o 
  -5   9   5      308.26      335.46      9.42 o 
  -4   9   5      118.36      136.83      4.57 o 
  -3   9   5       52.36       57.57      2.62 o 
  -2   9   5      857.67      795.58     18.37 o 
  -1   9   5      354.04      288.15      8.94 o 
   0   9   5      499.56      543.16     12.87 o 
   1   9   5        0.84        0.32      1.11 o 
   2   9   5      465.61      440.83     11.53 o 
   3   9   5      134.09      117.89      4.12 o 
   4   9   5        0.33        0.00      1.40 o 
   5   9   5       22.15       27.16      2.14 o 
   6   9   5      336.75      299.51      8.50 o 
   7   9   5      208.15      198.08      6.20 o 
   8   9   5       62.06       52.19      3.85 o 
   9   9   5       16.51       11.59      2.72 o 
  10   9   5        0.66        1.91      2.41 o 
  11   9   5        5.43        2.62      2.70 o 
 -12  10   5        7.24        9.27      2.14 o 
 -11  10   5       27.11       20.38      2.47 o 
 -10  10   5        4.42        4.81      1.85 o 
  -9  10   5       58.36       64.02      4.83 o 
  -8  10   5        0.18        0.00      1.67 o 
  -7  10   5       25.10       18.48      2.09 o 
  -6  10   5      174.02      188.21      5.99 o 
  -5  10   5      131.51      105.02      3.94 o 
  -4  10   5       94.41       92.32      3.56 o 
  -3  10   5        0.61        1.52      1.38 o 
  -2  10   5       86.00       78.41      3.14 o 
  -1  10   5       78.36       81.10      3.02 o 
   0  10   5       66.65       63.10      2.39 o 
   1  10   5        1.91        3.68      1.33 o 
   2  10   5      116.63      124.39      4.16 o 
   3  10   5      418.39      371.83     10.02 o 
   4  10   5        0.41        2.41      1.50 o 
   5  10   5      119.37      113.56      4.16 o 
   6  10   5       16.90       15.93      1.90 o 
   7  10   5        1.64        3.17      1.61 o 
   8  10   5      167.56      156.67      7.19 o 
   9  10   5       46.61       41.51      5.78 o 
  10  10   5        2.19        1.12      2.43 o 
  11  10   5        8.43       12.25      2.95 o 
 -11  11   5       23.11       27.74      2.70 o 
 -10  11   5       45.36       43.63      3.11 o 
  -9  11   5       29.66       26.15      2.54 o 
  -8  11   5       23.11       13.21      2.08 o 
  -7  11   5        9.66       16.93      1.96 o 
  -6  11   5       66.31       56.12      2.89 o 
  -5  11   5      677.99      679.73     17.86 o 
  -4  11   5        4.35        5.02      1.59 o 
  -3  11   5      247.44      227.68      6.77 o 
  -2  11   5     2836.42     2693.31     66.35 o 
  -1  11   5       60.57       68.83      5.68 o 
   0  11   5      385.33      340.28     10.25 o 
   1  11   5       35.32       41.95      2.27 o 
   2  11   5       33.63       22.48      1.87 o 
   3  11   5      195.76      184.52      5.72 o 
   4  11   5      232.19      232.96      7.72 o 
   5  11   5       48.49       41.66      2.54 o 
   6  11   5      146.07      143.39      4.95 o 
   7  11   5      409.50      369.96     12.20 o 
   8  11   5       44.03       43.01      3.68 o 
   9  11   5      105.00       73.18      5.67 o 
  10  11   5       30.11       32.46      3.84 o 
 -10  12   5        0.60        0.23      1.79 o 
  -9  12   5       32.22       43.62      3.11 o 
  -8  12   5      276.58      268.00     10.55 o 
  -7  12   5       15.03       20.82      2.47 o 
  -6  12   5        1.12        0.00      1.49 o 
  -5  12   5        5.84        4.63      1.59 o 
  -4  12   5       34.03       21.75      2.08 o 
  -3  12   5      230.42      188.29      5.91 o 
  -2  12   5        6.33       14.52      1.66 o 
  -1  12   5      237.99      234.59      7.63 o 
   0  12   5       45.74       45.19      5.22 o 
   1  12   5        0.12        1.54      1.49 o 
   2  12   5      117.59      125.96      4.65 o 
   3  12   5       60.28       53.43      2.80 o 
   4  12   5       36.09       32.92      2.95 o 
   5  12   5        0.24        0.00      2.15 o 
   6  12   5        1.83        0.00      1.81 o 
   7  12   5       28.04       23.94      3.97 o 
   8  12   5       65.50       68.99      4.45 o 
   9  12   5       18.94       31.58      3.49 o 
 -10  13   5       12.18       11.03      2.23 o 
  -9  13   5       43.04       43.52      3.20 o 
  -8  13   5       42.96       51.63      3.33 o 
  -7  13   5       92.49       84.04      6.60 o 
  -6  13   5       12.74       21.11      2.10 o 
  -5  13   5       34.18       24.58      2.17 o 
  -4  13   5       28.65       44.06      2.66 o 
  -3  13   5        0.01        0.00      1.46 o 
  -2  13   5        1.97        1.84      1.70 o 
  -1  13   5       25.61       26.52      2.35 o 
   0  13   5       29.08       27.89      2.40 o 
   1  13   5       42.69       37.52      2.65 o 
   2  13   5      120.60      102.67      4.26 o 
   3  13   5      120.21      140.30      5.59 o 
   4  13   5       29.46       30.65      3.42 o 
   5  13   5       44.48       45.30      2.69 o 
   6  13   5        1.36        1.37      2.29 o 
   7  13   5       19.69       14.84      2.81 o 
   8  13   5        1.19        1.17      2.39 o 
  -9  14   5       12.97       17.41      2.43 o 
  -8  14   5       66.74       69.58      3.92 o 
  -7  14   5      183.72      154.12      6.69 o 
  -6  14   5       63.96       71.26      4.09 o 
  -5  14   5       23.80       17.48      2.07 o 
  -4  14   5        8.21        8.87      1.75 o 
  -3  14   5       14.70       12.99      2.20 o 
  -2  14   5       25.08       30.55      2.48 o 
  -1  14   5      101.96       94.94      5.72 o 
   0  14   5      297.69      256.24      8.37 o 
   1  14   5      264.61      283.09      9.06 o 
   2  14   5      302.29      306.95      9.65 o 
   3  14   5      212.37      184.60      6.52 o 
   4  14   5        6.69       12.57      2.14 o 
   5  14   5       44.78       37.89      2.90 o 
   6  14   5        0.21        2.10      2.40 o 
   7  14   5       62.81       54.67      5.16 o 
   8  14   5       19.81       35.75      7.21 o 
  -7  15   5       38.92       52.89      3.51 o 
  -6  15   5       23.73       20.34      3.20 o 
  -5  15   5        0.40        0.84      2.32 o 
  -4  15   5        1.59        0.00      1.66 o 
  -3  15   5       13.26       12.38      2.19 o 
  -2  15   5      190.43      191.36      6.80 o 
  -1  15   5        0.03        0.00      2.27 o 
   0  15   5       55.37       49.27      3.29 o 
   1  15   5        0.67        0.80      1.75 o 
   2  15   5      122.72      136.32      5.35 o 
   3  15   5       32.96       20.03      2.35 o 
   4  15   5      119.83      125.09     10.18 o 
   5  15   5      122.70      111.78      8.08 o 
   6  15   5        8.19       21.76      4.93 o 
  -6  16   5       12.22       11.13      2.88 o 
  -5  16   5        6.32        3.73      3.08 o 
  -4  16   5       59.92       49.75      3.26 o 
  -3  16   5       48.79       39.03      3.00 o 
  -2  16   5        1.22        1.36      1.82 o 
  -1  16   5      133.43      138.33      5.54 o 
   0  16   5       10.07        6.73      2.33 o 
   1  16   5       18.33       22.50      2.47 o 
   2  16   5        1.30        0.29      1.80 o 
   3  16   5       20.70       16.16      2.29 o 
   4  16   5       12.53        9.24      2.26 o 
   5  16   5       13.57       10.47      4.13 o 
  -4  17   5       95.30      110.96      5.00 o 
  -3  17   5       44.78       46.74      3.27 o 
  -2  17   5        7.29       12.00      2.24 o 
  -1  17   5       36.03       39.34      2.97 o 
   0  17   5       10.10       13.82      2.32 o 
   1  17   5      134.29      120.89      5.14 o 
   2  17   5       37.70       26.60      3.36 o 
   3  17   5        1.60        2.21      2.07 o 
 -14   0   6       85.01       97.13     20.58 o 
 -13   0   6      111.34      109.77     24.57 o 
 -12   0   6       24.33       36.83     12.94 o 
 -11   0   6       35.70       34.45      4.40 o 
 -10   0   6       50.76       39.34      3.14 o 
  -9   0   6      386.38      404.80     15.45 o 
  -8   0   6     1542.72     1343.65     49.82 o 
  -7   0   6      183.51      177.93     15.81 o 
  -6   0   6      518.48      494.22     24.76 o 
  -5   0   6      715.03      575.68     39.71 o 
  -4   0   6      310.03      321.45     11.33 o 
  -3   0   6      584.53      486.85     16.51 o 
  -2   0   6      714.49      621.75     20.62 o 
  -1   0   6     2206.14     2482.43     78.48 o 
   0   0   6     1459.88     1538.13    122.27 o 
   1   0   6      987.57      963.56     31.16 o 
   2   0   6        8.35       12.09      1.66 o 
   3   0   6      385.37      291.52     10.64 o 
   4   0   6     4601.97     4712.84    149.14 o 
   5   0   6      312.26      292.02     11.16 o 
   6   0   6     3268.44     3637.87    115.46 o 
   7   0   6     1124.15     1201.62     49.15 o 
   8   0   6        5.66        8.10      3.26 o 
   9   0   6        1.58        1.24      3.32 o 
  10   0   6        3.37        8.70      3.81 o 
  11   0   6      223.38      210.76     18.45 o 
  12   0   6      272.04      278.30     22.47 o 
 -13   1   6        1.89        3.00      2.24 o 
 -12   1   6        0.07        0.89      1.67 o 
 -11   1   6       90.82      111.33      6.34 o 
 -10   1   6       13.98       17.65      2.17 o 
  -9   1   6        3.21        0.00      2.35 o 
  -8   1   6        1.71        0.00      1.48 o 
  -7   1   6      136.31      139.22      4.51 o 
  -6   1   6       66.22       59.23      2.92 o 
  -5   1   6       72.03       65.23      2.72 o 
  -4   1   6       41.78       29.33      1.78 o 
  -3   1   6       69.04       78.11      3.19 o 
  -2   1   6      482.50      433.84     10.45 o 
  -1   1   6     1488.76     1466.14     33.10 o 
   0   1   6      397.39      478.63     17.39 o 
   1   1   6        4.86        0.00      1.82 o 
   2   1   6       51.16       72.30      5.02 o 
   3   1   6       65.45       69.47      2.63 o 
   4   1   6      118.71      118.28      5.48 o 
   5   1   6       63.11       56.81      3.87 o 
   6   1   6        6.32        7.50      2.16 o 
   7   1   6       38.86       36.77      2.79 o 
   8   1   6      270.71      275.48      8.01 o 
   9   1   6      115.98      102.44      5.85 o 
  10   1   6        5.90        6.34      4.40 o 
  11   1   6       13.87        7.81      3.28 o 
  12   1   6        0.99        4.14      4.31 o 
 -13   2   6        0.89        3.40      2.22 o 
 -12   2   6        0.24        3.22      2.58 o 
 -11   2   6        0.02        1.15      2.02 o 
 -10   2   6        2.20        1.60      1.08 o 
  -9   2   6      110.68      119.50      6.48 o 
  -8   2   6      591.06      499.42     13.12 o 
  -7   2   6       93.38       90.39      4.49 o 
  -6   2   6        4.11        0.39      1.25 o 
  -5   2   6       14.45       20.74      2.50 o 
  -4   2   6      211.10      206.06      5.92 o 
  -3   2   6      327.21      302.79      8.16 o 
  -2   2   6      185.76      155.33      4.71 o 
  -1   2   6      104.45      114.39      4.20 o 
   0   2   6       87.55       74.82      2.96 o 
   1   2   6      191.25      189.00      5.57 o 
   2   2   6       38.60       37.01      2.09 o 
   3   2   6        1.99        0.00      1.49 o 
   4   2   6      181.92      197.04      5.60 o 
   5   2   6      240.58      236.94      6.63 o 
   6   2   6       36.60       51.62      2.90 o 
   7   2   6       99.50       95.31      4.36 o 
   8   2   6        4.28        0.13      2.36 o 
   9   2   6       41.75       38.45      4.47 o 
  10   2   6        2.91        0.02      2.77 o 
  11   2   6        2.71        6.48      3.29 o 
  12   2   6       23.99       14.98      5.37 o 
 -13   3   6       14.94       25.44      6.27 o 
 -12   3   6       14.73        9.88      1.60 o 
 -11   3   6      327.72      386.41     13.85 o 
 -10   3   6      242.05      245.77     10.56 o 
  -9   3   6       42.00       28.86      2.10 o 
  -8   3   6      266.44      301.08     10.21 o 
  -7   3   6       37.03       24.61      1.87 o 
  -6   3   6        4.35        0.00      1.22 o 
  -5   3   6      293.13      284.09      7.78 o 
  -4   3   6       63.76       39.79      2.09 o 
  -3   3   6        7.37        7.41      1.34 o 
  -2   3   6     1481.31     1350.39     32.72 o 
  -1   3   6     1732.18     1825.23     43.41 o 
   0   3   6      409.88      442.90     16.12 o 
   1   3   6        3.49        2.56      1.61 o 
   2   3   6        2.04        0.00      1.17 o 
   3   3   6      501.51      532.79     13.78 o 
   4   3   6      248.32      260.73      7.61 o 
   5   3   6       84.70       80.32      3.71 o 
   6   3   6      226.19      235.96      7.26 o 
   7   3   6       25.44       40.01      3.90 o 
   8   3   6      202.64      198.70      7.93 o 
   9   3   6       55.85       56.50      3.76 o 
  10   3   6        5.89        4.37      3.17 o 
  11   3   6       36.53       21.91      3.85 o 
  12   3   6       11.34       18.57      4.76 o 
 -13   4   6        0.08        0.76      1.52 o 
 -12   4   6       10.84        9.67      1.90 o 
 -11   4   6        1.76        0.95      1.51 o 
 -10   4   6        0.00        0.00      1.10 o 
  -9   4   6       85.60      102.90      3.43 o 
  -8   4   6       26.99       18.97      2.07 o 
  -7   4   6        0.45        0.00      1.22 o 
  -6   4   6     1200.41     1155.45     26.41 o 
  -5   4   6       77.24       60.28      2.64 o 
  -4   4   6      265.22      272.13      7.03 o 
  -3   4   6      657.09      606.05     14.27 o 
  -2   4   6      258.81      333.15      8.15 o 
  -1   4   6       85.48      126.61      4.64 o 
   0   4   6       74.00       58.69      3.66 o 
   1   4   6       56.35       49.91      2.40 o 
   2   4   6      135.84      140.45      4.55 o 
   3   4   6      724.67      622.55     15.87 o 
   4   4   6      747.64      735.79     18.64 o 
   5   4   6       13.60       10.68      2.10 o 
   6   4   6        4.81        4.97      2.07 o 
   7   4   6      130.33      127.57      4.96 o 
   8   4   6        0.04        0.54      2.12 o 
   9   4   6       62.44      100.90      5.64 o 
  10   4   6        7.42        7.46      3.03 o 
  11   4   6      140.84      134.07      6.92 o 
  12   4   6       61.67       75.54      6.16 o 
 -13   5   6       17.47       21.68      2.33 o 
 -12   5   6       14.81       17.37      2.20 o 
 -11   5   6        5.46        5.65      4.41 o 
 -10   5   6       41.71       45.03      2.98 o 
  -9   5   6        0.95        1.68      1.89 o 
  -8   5   6       22.77       26.35      1.76 o 
  -7   5   6        0.21        0.00      1.36 o 
  -6   5   6     1166.39     1116.37     25.81 o 
  -5   5   6       42.96       45.08      2.33 o 
  -4   5   6      191.71      190.74      5.32 o 
  -3   5   6       42.46       30.22      1.79 o 
  -2   5   6        8.14        8.20      1.37 o 
  -1   5   6       90.98       88.64      3.22 o 
   0   5   6      225.13      233.08      6.56 o 
   1   5   6        0.45        3.33      1.51 o 
   2   5   6      442.32      453.54     11.83 o 
   3   5   6      741.75      809.61     20.29 o 
   4   5   6       58.98       64.80      3.83 o 
   5   5   6      312.99      322.07      9.14 o 
   6   5   6        1.85        3.99      2.00 o 
   7   5   6      207.59      199.47      8.21 o 
   8   5   6        3.77        2.81      2.06 o 
   9   5   6        0.10        0.00      2.76 o 
  10   5   6        0.03        2.12      2.92 o 
  11   5   6        3.45        5.25      3.18 o 
  12   5   6        0.12        0.00      3.03 o 
 -13   6   6       10.44       10.24      3.87 o 
 -12   6   6       21.13       16.78      2.34 o 
 -11   6   6       14.62       11.07      1.96 o 
 -10   6   6       20.13       24.91      2.89 o 
  -9   6   6       11.26       29.74      3.22 o 
  -8   6   6      151.51      141.41      4.91 o 
  -7   6   6      286.58      281.90      8.27 o 
  -6   6   6     1833.26     1837.83     41.81 o 
  -5   6   6      227.49      201.40      5.67 o 
  -4   6   6       58.72       48.70      2.27 o 
  -3   6   6      365.31      332.77      8.28 o 
  -2   6   6        0.13        3.27      1.06 o 
  -1   6   6        4.00        1.36      1.21 o 
   0   6   6       11.71        4.37      1.32 o 
   1   6   6      840.28      818.79     20.29 o 
   2   6   6     1947.15     1987.62     47.66 o 
   3   6   6      633.54      573.78     14.76 o 
   4   6   6        0.44        0.00      1.53 o 
   5   6   6       21.06       22.57      2.28 o 
   6   6   6      111.62      115.86      7.65 o 
   7   6   6        1.35        2.63      1.98 o 
   8   6   6      130.01      149.38      5.48 o 
   9   6   6       53.09       72.16      5.39 o 
  10   6   6        3.33        1.52      2.92 o 
  11   6   6       30.03       36.61      4.16 o 
 -12   7   6       12.65       16.34      2.26 o 
 -11   7   6        8.79       22.86      2.43 o 
 -10   7   6       46.19       64.31      3.62 o 
  -9   7   6        0.10        0.52      1.79 o 
  -8   7   6        7.50       13.00      1.75 o 
  -7   7   6       36.46       34.74      2.33 o 
  -6   7   6      211.79      211.79      6.56 o 
  -5   7   6       89.67       82.90      4.56 o 
  -4   7   6       10.76       17.88      1.61 o 
  -3   7   6       10.61        5.65      1.25 o 
  -2   7   6       87.79       68.22      2.51 o 
  -1   7   6       96.13       97.13      3.48 o 
   0   7   6      143.18      132.74      5.21 o 
   1   7   6      309.66      235.49      6.74 o 
   2   7   6      419.83      493.01     12.79 o 
   3   7   6        0.09        1.87      1.54 o 
   4   7   6        0.15        0.00      1.48 o 
   5   7   6        9.38        9.64      1.92 o 
   6   7   6      130.20      146.52      5.17 o 
   7   7   6       68.88       88.01      3.92 o 
   8   7   6      221.03      182.66      6.36 o 
   9   7   6      185.66      159.39      6.95 o 
  10   7   6       49.17       50.82      4.21 o 
  11   7   6       32.25       25.09      5.37 o 
 -12   8   6       33.75       37.15      5.84 o 
 -11   8   6        2.31        2.92      1.78 o 
 -10   8   6       96.29      103.00      5.15 o 
  -9   8   6       57.97       63.70      3.89 o 
  -8   8   6        1.27        0.00      1.46 o 
  -7   8   6        0.76        0.00      1.45 o 
  -6   8   6       85.42       90.30      3.73 o 
  -5   8   6        1.30        0.94      1.49 o 
  -4   8   6       83.24       80.31      3.74 o 
  -3   8   6      301.70      306.55      8.63 o 
  -2   8   6      111.65       99.63      5.02 o 
  -1   8   6      417.05      450.56     11.65 o 
   0   8   6       57.60       85.79      7.53 o 
   1   8   6       27.66       37.89      2.26 o 
   2   8   6       22.76       18.70      1.83 o 
   3   8   6       52.44       46.60      2.91 o 
   4   8   6      110.01       88.30      3.99 o 
   5   8   6        5.23        2.83      1.73 o 
   6   8   6       12.84       17.67      2.20 o 
   7   8   6        0.10        0.00      1.68 o 
   8   8   6        0.43        0.00      2.40 o 
   9   8   6        0.80        0.00      2.55 o 
  10   8   6        2.71        1.59      2.73 o 
  11   8   6        0.69        0.00      2.72 o 
 -11   9   6        0.07        0.84      1.82 o 
 -10   9   6      151.74      166.43      9.90 o 
  -9   9   6      156.32      162.58      9.06 o 
  -8   9   6       10.32       10.70      1.78 o 
  -7   9   6       55.95       50.90      2.85 o 
  -6   9   6       89.90       80.53      3.49 o 
  -5   9   6       38.15       29.58      2.23 o 
  -4   9   6        0.07        0.34      1.40 o 
  -3   9   6      577.82      557.08     15.96 o 
  -2   9   6      334.33      372.95     15.49 o 
  -1   9   6      882.26      940.07     23.04 o 
   0   9   6     1194.25     1137.38     27.70 o 
   1   9   6       40.35       38.80      2.71 o 
   2   9   6       47.72       39.20      2.35 o 
   3   9   6       71.83       72.72      3.29 o 
   4   9   6        3.41        1.32      1.65 o 
   5   9   6        0.90        0.00      1.64 o 
   6   9   6      202.21      209.60      6.64 o 
   7   9   6       72.23       67.64      3.37 o 
   8   9   6       24.68       22.39      3.17 o 
   9   9   6      121.59       98.00      7.26 o 
  10   9   6        8.11        4.94      2.83 o 
 -11  10   6       10.75       10.33      2.23 o 
 -10  10   6        6.36        4.10      1.92 o 
  -9  10   6        0.02        0.00      1.90 o 
  -8  10   6        0.70        2.91      1.88 o 
  -7  10   6       11.92       14.06      1.96 o 
  -6  10   6      218.62      206.42      6.54 o 
  -5  10   6       37.02       42.30      2.62 o 
  -4  10   6       46.95       39.90      2.72 o 
  -3  10   6       86.14       73.79      3.59 o 
  -2  10   6      140.65      115.00      4.66 o 
  -1  10   6      124.43      132.85      9.48 o 
   0  10   6      264.59      255.67      8.13 o 
   1  10   6      224.60      214.39      6.35 o 
   2  10   6      452.18      417.85     11.16 o 
   3  10   6      113.68      103.58      3.94 o 
   4  10   6       22.83       23.85      2.25 o 
   5  10   6      151.56      137.31      4.92 o 
   6  10   6       50.24       52.21      3.03 o 
   7  10   6        0.08        0.00      2.52 o 
   8  10   6        7.31        9.87      2.92 o 
   9  10   6       85.44       76.09      5.41 o 
 -10  11   6        1.04        3.25      1.98 o 
  -9  11   6        0.27        0.00      1.63 o 
  -8  11   6        2.57        0.76      1.84 o 
  -7  11   6       24.27       30.72      2.37 o 
  -6  11   6       19.65       14.68      1.98 o 
  -5  11   6       48.49       35.84      2.75 o 
  -4  11   6       99.41      103.61      4.43 o 
  -3  11   6      111.41      122.47      4.91 o 
  -2  11   6        4.15        2.43      2.55 o 
  -1  11   6        6.03        6.30      2.06 o 
   0  11   6       77.28       81.67      3.80 o 
   1  11   6       96.19       83.28      4.20 o 
   2  11   6       14.93       15.73      1.90 o 
   3  11   6       19.79       18.21      1.99 o 
   4  11   6        8.70        5.53      1.81 o 
   5  11   6       73.85       82.70      3.70 o 
   6  11   6        0.73        0.00      1.52 o 
   7  11   6        4.96        4.20      2.55 o 
   8  11   6       28.99       21.72      3.64 o 
   9  11   6        0.47        0.85      2.72 o 
  -9  12   6       18.48       10.37      2.14 o 
  -8  12   6       32.16       35.95      4.01 o 
  -7  12   6       92.29      114.58      6.25 o 
  -6  12   6       52.55       43.36      2.97 o 
  -5  12   6       10.07        9.79      2.05 o 
  -4  12   6       49.75       63.15      3.47 o 
  -3  12   6      121.00      107.97      4.62 o 
  -2  12   6       35.34       42.74      2.88 o 
  -1  12   6       28.86       29.91      2.51 o 
   0  12   6        0.99        0.64      1.70 o 
   1  12   6      180.21      181.96      6.38 o 
   2  12   6      248.08      219.42      7.36 o 
   3  12   6       12.78       12.39      2.05 o 
   4  12   6       59.99       61.54      3.19 o 
   5  12   6      146.88      142.38      5.11 o 
   6  12   6       18.65       17.10      2.21 o 
   7  12   6        3.68        0.75      2.58 o 
   8  12   6        1.39        0.00      2.59 o 
  -8  13   6        8.97        4.54      2.40 o 
  -7  13   6        6.81        7.17      2.45 o 
  -6  13   6        7.37       10.79      2.14 o 
  -5  13   6       25.28       13.35      2.22 o 
  -4  13   6       20.63       14.23      2.15 o 
  -3  13   6      272.04      279.71      9.12 o 
  -2  13   6       33.47       35.01      3.27 o 
  -1  13   6        3.13        0.78      1.78 o 
   0  13   6      147.39      136.19      5.34 o 
   1  13   6       55.09       71.46      3.75 o 
   2  13   6        1.08        0.00      1.68 o 
   3  13   6        2.96        1.01      1.67 o 
   4  13   6        1.84        1.95      1.70 o 
   5  13   6       36.92       43.10      5.36 o 
   6  13   6      140.84      128.03      6.01 o 
   7  13   6        0.24        0.00      2.46 o 
  -7  14   6        1.51        1.63      2.25 o 
  -6  14   6       96.29      101.60      5.71 o 
  -5  14   6       76.43       94.04      4.45 o 
  -4  14   6       45.62       39.83      2.98 o 
  -3  14   6       13.81        7.78      2.05 o 
  -2  14   6      111.97      104.11      4.69 o 
  -1  14   6        3.90        4.59      2.56 o 
   0  14   6       17.70       13.49      2.18 o 
   1  14   6      275.34      256.21      8.48 o 
   2  14   6      132.50      133.94      5.40 o 
   3  14   6        3.12        1.83      1.81 o 
   4  14   6       40.90       45.65      3.09 o 
   5  14   6        0.09        0.00      1.95 o 
   6  14   6       41.15       49.11      4.76 o 
  -6  15   6       11.29        8.71      2.56 o 
  -5  15   6       30.42       25.03      2.72 o 
  -4  15   6        0.50        0.61      1.94 o 
  -3  15   6       55.74       55.63      3.95 o 
  -2  15   6      230.10      246.16      8.40 o 
  -1  15   6      159.49      151.99      8.49 o 
   0  15   6        1.13        2.46      2.45 o 
   1  15   6        2.36        0.00      1.77 o 
   2  15   6       47.20       51.05      3.28 o 
   3  15   6       15.50       11.48      3.24 o 
   4  15   6       13.14       11.30      2.19 o 
  -4  16   6        1.25        0.00      2.22 o 
  -3  16   6       16.72       10.03      3.76 o 
  -2  16   6       12.42       12.61      2.32 o 
  -1  16   6        1.45        0.00      1.93 o 
   0  16   6       39.58       37.90      3.17 o 
   1  16   6        1.48        1.41      2.01 o 
   2  16   6       97.81       98.13      4.58 o 
 -13   1   7        3.69        5.25      2.41 o 
 -12   1   7        2.14        3.18      1.53 o 
 -11   1   7        0.40        0.08      1.17 o 
 -10   1   7       22.11       15.45      1.49 o 
  -9   1   7      205.56      269.87      8.47 o 
  -8   1   7       27.59       38.45      4.92 o 
  -7   1   7      136.84      129.88      5.70 o 
  -6   1   7      394.76      368.16     11.62 o 
  -5   1   7       52.95       41.48      2.88 o 
  -4   1   7      195.31      214.65      6.07 o 
  -3   1   7      335.69      335.79      9.60 o 
  -2   1   7      227.27      170.62      5.21 o 
  -1   1   7        5.71        8.77      1.42 o 
   0   1   7      983.17      835.31     20.78 o 
   1   1   7      494.94      547.01     14.15 o 
   2   1   7      258.99      269.77      7.76 o 
   3   1   7      555.97      467.98     12.54 o 
   4   1   7       19.47       25.15      2.97 o 
   5   1   7      237.48      260.33      8.73 o 
   6   1   7        1.07        1.98      2.57 o 
   7   1   7        4.23        5.48      2.92 o 
   8   1   7      142.40      173.72     11.44 o 
   9   1   7      160.96      209.57      8.24 o 
  10   1   7       52.68       48.28      4.61 o 
  11   1   7        1.25        0.00      4.51 o 
 -12   2   7       66.96       73.42      7.60 o 
 -11   2   7       51.18       68.32      5.15 o 
 -10   2   7       16.61       18.42      2.02 o 
  -9   2   7      418.53      420.59     19.93 o 
  -8   2   7       87.36       88.73      5.77 o 
  -7   2   7      388.60      458.23     13.58 o 
  -6   2   7      531.17      423.19     11.19 o 
  -5   2   7       43.03       52.25      3.17 o 
  -4   2   7      585.78      533.13     13.66 o 
  -3   2   7     1610.98     1542.78     37.35 o 
  -2   2   7       26.36       16.15      1.62 o 
  -1   2   7        0.50        0.00      1.28 o 
   0   2   7        4.44        6.97      1.55 o 
   1   2   7        0.12        0.00      1.44 o 
   2   2   7       66.04       41.74      2.45 o 
   3   2   7      626.01      690.26     17.68 o 
   4   2   7      911.10      898.26     22.71 o 
   5   2   7     1084.34     1020.23     25.53 o 
   6   2   7      274.49      329.61      9.65 o 
   7   2   7        4.83        4.55      2.77 o 
   8   2   7        0.61        2.57      2.89 o 
   9   2   7        0.37        5.06      3.09 o 
  10   2   7       21.77       33.64      7.78 o 
  11   2   7       53.94       76.43      6.62 o 
 -12   3   7        4.87        8.89      1.90 o 
 -11   3   7       18.08       15.18      2.34 o 
 -10   3   7        0.88        0.00      2.04 o 
  -9   3   7        0.19        0.00      1.55 o 
  -8   3   7       50.77       51.37      3.70 o 
  -7   3   7       98.17       98.61      5.16 o 
  -6   3   7      728.74      692.80     17.54 o 
  -5   3   7      476.16      458.11     12.02 o 
  -4   3   7     1126.01     1077.73     26.49 o 
  -3   3   7       79.98       76.56      4.23 o 
  -2   3   7      264.66      223.21      6.53 o 
  -1   3   7        0.54        2.58      1.36 o 
   0   3   7        9.18        1.53      1.35 o 
   1   3   7        0.26        0.00      1.31 o 
   2   3   7      169.60      161.42      5.32 o 
   3   3   7       95.12      119.05      4.45 o 
   4   3   7       87.83       97.72      4.22 o 
   5   3   7      473.11      512.40     13.85 o 
   6   3   7       29.90       24.73      2.76 o 
   7   3   7      101.09      111.81      4.93 o 
   8   3   7       18.66       28.48      3.37 o 
   9   3   7       46.40       39.19      4.23 o 
  10   3   7        0.01        0.00      3.61 o 
  11   3   7       27.14       27.49      4.84 o 
 -12   4   7       24.44       25.72      2.56 o 
 -11   4   7       46.85       66.38      6.71 o 
 -10   4   7        0.13        1.33      1.37 o 
  -9   4   7       15.55       16.37      1.87 o 
  -8   4   7       76.86       80.66      3.94 o 
  -7   4   7        0.05        1.54      1.47 o 
  -6   4   7      273.26      234.75      6.99 o 
  -5   4   7      883.31      898.55     20.81 o 
  -4   4   7     1103.19     1099.52     25.31 o 
  -3   4   7       49.69       43.97      2.50 o 
  -2   4   7       41.58       52.84      2.66 o 
  -1   4   7      367.40      349.01      9.49 o 
   0   4   7      191.04      200.75      6.37 o 
   1   4   7       54.70       59.41      2.97 o 
   2   4   7      101.97       89.78      3.68 o 
   3   4   7      323.88      311.19      8.83 o 
   4   4   7      240.32      222.01      6.94 o 
   5   4   7      162.67      160.77      5.65 o 
   6   4   7      120.97      140.51      5.36 o 
   7   4   7      154.32      143.36      5.58 o 
   8   4   7        4.47        2.14      2.32 o 
   9   4   7      141.48      150.90      8.12 o 
  10   4   7       16.94       34.08      4.98 o 
  11   4   7        4.00        0.79      4.36 o 
 -12   5   7       21.52       26.14      2.87 o 
 -11   5   7       12.24       18.73      3.42 o 
 -10   5   7       50.97       43.84      3.64 o 
  -9   5   7       44.95       77.03      3.75 o 
  -8   5   7       35.94       33.77      2.37 o 
  -7   5   7      102.81      117.09      4.58 o 
  -6   5   7       19.12       17.43      1.85 o 
  -5   5   7      185.40      190.23      5.53 o 
  -4   5   7      142.15      148.94      4.92 o 
  -3   5   7       87.66       96.59      3.73 o 
  -2   5   7      213.07      169.54      5.34 o 
  -1   5   7        0.81        0.60      1.37 o 
   0   5   7      459.69      373.63     10.07 o 
   1   5   7      224.88      269.00      7.71 o 
   2   5   7       36.69       39.68      2.50 o 
   3   5   7       11.53        2.75      1.63 o 
   4   5   7       27.07       38.71      2.79 o 
   5   5   7       22.88       33.96      2.99 o 
   6   5   7       48.37       60.81      3.64 o 
   7   5   7       38.38       35.83      3.07 o 
   8   5   7      106.51      136.72      8.00 o 
   9   5   7       23.81       29.99      3.98 o 
  10   5   7       31.10       32.38      4.13 o 
 -12   6   7        0.07        0.00      1.82 o 
 -11   6   7        3.63        4.98      1.93 o 
 -10   6   7       17.53        9.60      2.43 o 
  -9   6   7        3.99        3.31      1.63 o 
  -8   6   7      230.36      229.46      7.13 o 
  -7   6   7      253.20      269.72      8.12 o 
  -6   6   7        1.96        2.84      1.67 o 
  -5   6   7       49.11       49.80      2.75 o 
  -4   6   7       96.96       86.02      3.54 o 
  -3   6   7      574.96      613.27     15.73 o 
  -2   6   7      205.12      177.88      5.56 o 
  -1   6   7        0.59        1.91      1.57 o 
   0   6   7      209.43      180.55      5.66 o 
   1   6   7      113.87      136.89      4.68 o 
   2   6   7      222.47      223.54      6.70 o 
   3   6   7      140.43      123.42      4.49 o 
   4   6   7      132.66      136.53      5.01 o 
   5   6   7      326.67      274.96      8.31 o 
   6   6   7        0.05        0.06      2.03 o 
   7   6   7       41.48       36.55      3.02 o 
   8   6   7       18.55       11.64      3.25 o 
   9   6   7       40.29       37.99      4.18 o 
  10   6   7        0.25        0.00      2.95 o 
 -11   7   7       25.60       37.12      2.99 o 
 -10   7   7      227.24      233.13     16.89 o 
  -9   7   7       60.34       57.81      3.83 o 
  -8   7   7        4.84        4.39      1.69 o 
  -7   7   7        5.44        4.06      1.72 o 
  -6   7   7      167.56      170.29      6.12 o 
  -5   7   7       73.57       68.57      3.61 o 
  -4   7   7       32.19       25.07      2.40 o 
  -3   7   7       13.15       18.68      1.93 o 
  -2   7   7      140.82      125.73      4.37 o 
  -1   7   7      110.83       91.86      3.63 o 
   0   7   7       46.43       58.45      2.81 o 
   1   7   7      336.29      358.69      9.76 o 
   2   7   7      232.01      204.19      6.28 o 
   3   7   7        5.33        8.93      1.77 o 
   4   7   7        8.95       11.28      2.22 o 
   5   7   7        3.45        0.00      1.91 o 
   6   7   7        8.08        5.43      2.14 o 
   7   7   7       16.46       17.08      2.57 o 
   8   7   7       66.65       84.52      4.19 o 
   9   7   7        4.78        0.00      2.94 o 
  10   7   7        1.53        0.47      2.98 o 
 -11   8   7       83.56       99.60      5.15 o 
 -10   8   7        0.56        0.00      2.41 o 
  -9   8   7        0.74        0.08      1.99 o 
  -8   8   7        0.03        0.00      1.54 o 
  -7   8   7        6.50        1.51      1.65 o 
  -6   8   7       81.45       86.83      4.05 o 
  -5   8   7      586.23      593.41     17.18 o 
  -4   8   7      599.81      604.74     17.39 o 
  -3   8   7        1.13        2.61      1.80 o 
  -2   8   7      104.69      109.96      4.60 o 
  -1   8   7        0.79        1.40      1.46 o 
   0   8   7        3.38        8.19      1.70 o 
   1   8   7       41.46       45.19      2.61 o 
   2   8   7       11.78       11.85      1.81 o 
   3   8   7      178.71      211.00      6.55 o 
   4   8   7      439.92      418.48     13.32 o 
   5   8   7      412.86      389.25     15.78 o 
   6   8   7        2.35        3.63      2.03 o 
   7   8   7        0.05        0.00      1.93 o 
   8   8   7        0.47        0.00      2.80 o 
   9   8   7       15.32       10.75      3.36 o 
 -10   9   7        0.08        0.00      1.79 o 
  -9   9   7        0.61        1.87      2.19 o 
  -8   9   7        1.16        7.83      1.91 o 
  -7   9   7        1.34        5.19      1.76 o 
  -6   9   7        6.33        5.37      2.11 o 
  -5   9   7       27.71       29.47      3.74 o 
  -4   9   7        1.42        0.00      1.65 o 
  -3   9   7        1.51        0.00      1.75 o 
  -2   9   7        9.81        8.94      1.91 o 
  -1   9   7        0.04        0.00      1.57 o 
   0   9   7      261.48      202.72      6.27 o 
   1   9   7        9.84       15.52      1.95 o 
   2   9   7        9.67        3.06      1.61 o 
   3   9   7        0.05        0.25      1.70 o 
   4   9   7       12.08       15.32      2.01 o 
   5   9   7        2.60        0.00      1.86 o 
   6   9   7       43.80       26.03      2.61 o 
   7   9   7       36.41       33.50      2.85 o 
   8   9   7       41.00       39.28      4.00 o 
   9   9   7        4.13        1.35      3.15 o 
 -10  10   7        4.76        1.52      2.05 o 
  -9  10   7        8.82        7.20      2.51 o 
  -8  10   7        8.56        5.67      2.44 o 
  -7  10   7        8.49        6.27      1.99 o 
  -6  10   7        2.40        2.16      1.76 o 
  -5  10   7       60.47       69.80      3.78 o 
  -4  10   7        9.57        7.38      2.61 o 
  -3  10   7       36.48       37.90      2.89 o 
  -2  10   7       96.16       93.64      4.24 o 
  -1  10   7       43.61       42.92      2.94 o 
   0  10   7       21.38       28.64      2.56 o 
   1  10   7       75.97       84.88      4.05 o 
   2  10   7        1.58        2.89      1.79 o 
   3  10   7        9.14       12.00      1.99 o 
   4  10   7        0.80        0.00      1.50 o 
   5  10   7        5.22        8.76      2.08 o 
   6  10   7       29.48       26.46      2.62 o 
   7  10   7        4.59        0.00      2.65 o 
   8  10   7       14.63       20.05      3.38 o 
  -9  11   7       18.43       19.57      3.04 o 
  -8  11   7       40.69       41.58      3.82 o 
  -7  11   7       91.33      111.74      4.88 o 
  -6  11   7       61.28       58.86      3.56 o 
  -5  11   7        3.56        0.00      1.92 o 
  -4  11   7       40.64       40.13      2.98 o 
  -3  11   7       88.73       97.30      4.50 o 
  -2  11   7       43.22       41.48      2.98 o 
  -1  11   7       21.46       23.12      2.79 o 
   0  11   7      125.37      114.64      4.85 o 
   1  11   7      287.33      301.49     11.52 o 
   2  11   7      160.58      156.12      5.94 o 
   3  11   7        0.07        0.00      2.09 o 
   4  11   7       25.33       20.06      2.21 o 
   5  11   7       19.76       22.81      2.48 o 
   6  11   7        3.40        2.59      2.03 o 
   7  11   7        1.85        1.69      2.73 o 
  -8  12   7        8.51        5.68      2.47 o 
  -7  12   7        3.85        4.03      2.33 o 
  -6  12   7        8.53       15.85      2.46 o 
  -5  12   7      102.46      109.25      4.92 o 
  -4  12   7       59.96       64.14      3.72 o 
  -3  12   7       10.15       14.80      2.35 o 
  -2  12   7        7.38        4.11      1.88 o 
  -1  12   7       94.65      105.25      5.30 o 
   0  12   7       29.33       28.83      2.69 o 
   1  12   7       23.74       30.91      2.71 o 
   2  12   7      178.76      167.10      6.29 o 
   3  12   7       94.35       92.49      4.36 o 
   4  12   7       12.46       15.49      3.18 o 
   5  12   7       46.94       42.02      4.74 o 
   6  12   7       21.95       25.49      3.39 o 
  -7  13   7        0.85        0.07      2.24 o 
  -6  13   7        0.18        0.00      1.91 o 
  -5  13   7       29.19       27.85      2.85 o 
  -4  13   7       26.08       20.51      2.58 o 
  -3  13   7        0.82        0.00      1.77 o 
  -2  13   7        0.66        0.00      1.90 o 
  -1  13   7        0.01        0.28      1.89 o 
   0  13   7       12.76       17.02      2.37 o 
   1  13   7        5.36        4.40      2.05 o 
   2  13   7        2.25        3.02      2.03 o 
   3  13   7        0.56        3.34      2.01 o 
   4  13   7       90.59       99.70      4.66 o 
   5  13   7       33.58       35.64      3.01 o 
  -5  14   7      199.02      249.91      8.70 o 
  -4  14   7      108.29       95.67      4.70 o 
  -3  14   7        0.06        0.26      2.26 o 
  -2  14   7        7.28        6.21      2.15 o 
  -1  14   7       35.04       37.87      3.09 o 
   0  14   7        1.39        0.00      1.94 o 
   1  14   7        0.81        0.00      1.88 o 
   2  14   7        4.10        4.81      2.10 o 
   3  14   7        5.45        2.40      2.18 o 
   4  14   7       81.47       71.15      3.99 o 
  -2  15   7       37.55       33.59      3.10 o 
  -1  15   7       71.08       79.15      4.33 o 
   0  15   7      118.67      123.78      5.40 o 
   1  15   7        8.95       11.81      3.11 o 
 -11   0   8        2.52        5.90      5.18 o 
 -10   0   8      117.52      125.13      7.06 o 
  -9   0   8       57.70       76.69      5.14 o 
  -8   0   8       29.95       22.25      3.62 o 
  -7   0   8      192.24      224.49     10.37 o 
  -6   0   8        6.31       11.07      2.34 o 
  -5   0   8       57.36       70.37      4.25 o 
  -4   0   8       71.28       55.90      3.83 o 
  -3   0   8      175.36      180.57     16.00 o 
  -2   0   8      704.58      673.61     27.75 o 
  -1   0   8      946.18      937.04     35.50 o 
   0   0   8      134.89      193.77      9.39 o 
   1   0   8        2.70       10.21      3.31 o 
   2   0   8      686.16      613.56     24.51 o 
   3   0   8       15.67       14.45      3.65 o 
   4   0   8      387.70      321.40     14.52 o 
   5   0   8       76.22      123.01     17.15 o 
   6   0   8      130.57      121.76     22.47 o 
   7   0   8      691.10      721.04     36.22 o 
   8   0   8      202.29      260.95     43.22 o 
   9   0   8        0.03        0.00      4.46 o 
  10   0   8       29.83       15.77      9.28 o 
 -11   1   8       19.84       24.46      3.03 o 
 -10   1   8       10.98        9.10      2.11 o 
  -9   1   8        3.07        2.84      1.59 o 
  -8   1   8       59.35       52.29      3.99 o 
  -7   1   8       33.26       46.79      3.95 o 
  -6   1   8        5.81        1.61      1.52 o 
  -5   1   8       29.55       40.63      2.35 o 
  -4   1   8        4.62        3.01      1.58 o 
  -3   1   8       71.58       74.61      3.33 o 
  -2   1   8      386.39      347.98      9.47 o 
  -1   1   8       25.28       19.92      2.45 o 
   0   1   8      129.86      117.92      4.88 o 
   1   1   8        2.96        0.00      1.97 o 
   2   1   8       77.14       46.25      3.37 o 
   3   1   8        2.25        9.65      2.65 o 
   4   1   8       43.34       45.07      3.67 o 
   5   1   8       31.14       24.07      3.22 o 
   6   1   8      227.10      216.83      8.51 o 
   7   1   8       57.61       50.55      5.44 o 
   8   1   8      109.45      134.58     12.89 o 
   9   1   8       67.43       88.94     12.01 o 
  10   1   8        9.14       12.80      3.80 o 
 -11   2   8        0.16        0.95      1.92 o 
 -10   2   8        9.34        8.64      1.87 o 
  -9   2   8        2.08        0.00      1.41 o 
  -8   2   8       11.62       13.84      1.85 o 
  -7   2   8       20.05       28.43      2.62 o 
  -6   2   8       29.75       31.89      2.19 o 
  -5   2   8       26.81       23.55      2.39 o 
  -4   2   8       68.99       73.35      3.27 o 
  -3   2   8       21.11       21.12      2.02 o 
  -2   2   8      208.80      194.99      6.01 o 
  -1   2   8       86.40       77.20      3.45 o 
   0   2   8       12.50       10.10      2.22 o 
   1   2   8       12.29       12.95      2.28 o 
   2   2   8      191.95      188.38      6.82 o 
   3   2   8      338.63      335.40     10.57 o 
   4   2   8       84.48       77.92      4.47 o 
   5   2   8        2.05        3.19      2.66 o 
   6   2   8      111.88      104.64      5.48 o 
   7   2   8       93.99       94.29      5.38 o 
   8   2   8        2.17        4.88      3.35 o 
   9   2   8        0.51        5.08      3.34 o 
 -11   3   8       32.75       41.67      6.91 o 
 -10   3   8        7.39        6.85      1.74 o 
  -9   3   8        0.20        0.44      1.55 o 
  -8   3   8      232.54      224.68     10.96 o 
  -7   3   8      198.21      252.88      7.47 o 
  -6   3   8        0.28        0.00      1.58 o 
  -5   3   8        2.11        7.09      1.73 o 
  -4   3   8       37.89       27.63      2.26 o 
  -3   3   8        4.27        1.40      1.61 o 
  -2   3   8      132.58      136.38      6.38 o 
  -1   3   8      161.26      151.48      5.07 o 
   0   3   8      608.84      584.34     15.21 o 
   1   3   8      328.46      330.71      9.36 o 
   2   3   8      303.35      247.46      8.20 o 
   3   3   8        0.85        5.52      2.44 o 
   4   3   8        5.32        7.85      2.67 o 
   5   3   8       55.72       48.48      3.81 o 
   6   3   8      104.59      114.64      5.65 o 
   7   3   8        0.02        3.09      2.92 o 
   8   3   8       89.65      103.86      8.22 o 
   9   3   8       25.80       35.98      4.86 o 
 -11   4   8       19.78       30.14      2.87 o 
 -10   4   8        1.04        0.81      1.63 o 
  -9   4   8       96.77      113.10      6.13 o 
  -8   4   8       83.82       76.41      3.69 o 
  -7   4   8       11.89       19.15      2.05 o 
  -6   4   8        0.13        0.00      1.51 o 
  -5   4   8        1.79        0.00      1.58 o 
  -4   4   8      228.81      226.04      6.83 o 
  -3   4   8      406.53      386.87     10.56 o 
  -2   4   8       70.72       66.13      3.50 o 
  -1   4   8      344.06      372.79     10.25 o 
   0   4   8       85.08       56.21      2.95 o 
   1   4   8      105.51      133.17      4.80 o 
   2   4   8      105.88       89.95      3.85 o 
   3   4   8       34.08       38.37      2.77 o 
   4   4   8       60.38       44.96      3.57 o 
   5   4   8       29.55       47.74      3.79 o 
   6   4   8       18.05       21.47      3.22 o 
   7   4   8      179.16      175.51     10.12 o 
   8   4   8      177.08      220.64     13.26 o 
   9   4   8        9.49        5.86      4.23 o 
 -11   5   8        2.69        0.84      2.01 o 
 -10   5   8       16.44       18.09      2.85 o 
  -9   5   8        4.34        4.21      1.77 o 
  -8   5   8        5.80        6.47      1.82 o 
  -7   5   8        5.02        3.07      2.30 o 
  -6   5   8       91.96       89.96      4.09 o 
  -5   5   8       78.63       72.41      3.43 o 
  -4   5   8      214.68      191.76      6.09 o 
  -3   5   8      221.91      211.82      6.55 o 
  -2   5   8        3.84       10.27      2.29 o 
  -1   5   8       10.75        2.09      1.63 o 
   0   5   8       17.68       14.80      1.97 o 
   1   5   8       38.15       30.12      2.83 o 
   2   5   8      120.31       83.50      3.78 o 
   3   5   8       57.26       53.62      3.08 o 
   4   5   8      225.16      204.73      6.76 o 
   5   5   8      288.96      309.55      9.23 o 
   6   5   8        6.95        5.09      2.78 o 
   7   5   8       36.13       46.14      5.00 o 
   8   5   8       20.07       29.72      3.69 o 
   9   5   8       41.05       36.95      5.08 o 
 -10   6   8        0.55        0.00      2.06 o 
  -9   6   8       54.97       78.45      4.83 o 
  -8   6   8       71.70       74.07      4.94 o 
  -7   6   8       25.30       38.55      3.26 o 
  -6   6   8        5.69        5.68      1.86 o 
  -5   6   8        7.44       20.31      3.33 o 
  -4   6   8      469.66      448.91     13.46 o 
  -3   6   8      951.34      988.43     24.76 o 
  -2   6   8      116.15      122.13      4.83 o 
  -1   6   8       93.99      102.30      4.05 o 
   0   6   8      123.18      122.23      4.57 o 
   1   6   8       30.56       35.02      2.57 o 
   2   6   8        0.06        0.00      1.65 o 
   3   6   8       66.38       72.03      3.50 o 
   4   6   8       27.22       32.43      2.72 o 
   5   6   8      336.21      366.06     11.86 o 
   6   6   8      197.22      185.14      7.11 o 
   7   6   8       25.22       39.77      3.70 o 
   8   6   8        0.04        0.17      2.69 o 
 -10   7   8        9.60       13.28      2.94 o 
  -9   7   8       57.58       61.63      4.47 o 
  -8   7   8       37.85       46.29      4.71 o 
  -7   7   8       13.01       26.95      3.72 o 
  -6   7   8       22.41       21.86      2.44 o 
  -5   7   8       54.15       65.28      3.62 o 
  -4   7   8       43.77       48.84      3.28 o 
  -3   7   8       68.90       60.08      3.59 o 
  -2   7   8        0.01        0.00      1.57 o 
  -1   7   8       65.04       49.10      2.89 o 
   0   7   8      251.75      258.95      7.73 o 
   1   7   8      114.28      130.62      4.81 o 
   2   7   8      144.74      104.53      4.30 o 
   3   7   8      123.67      149.64      5.86 o 
   4   7   8       43.88       58.88      3.76 o 
   5   7   8        9.65        8.33      2.19 o 
   6   7   8        0.41        0.10      2.23 o 
   7   7   8        0.84        1.00      2.26 o 
   8   7   8        6.30        3.95      3.71 o 
  -9   8   8       81.79       75.33      5.04 o 
  -8   8   8       19.39       18.47      3.72 o 
  -7   8   8       10.27        9.75      2.73 o 
  -6   8   8       15.22       11.76      2.24 o 
  -5   8   8        0.53        1.02      1.97 o 
  -4   8   8        2.03        1.14      1.96 o 
  -3   8   8       12.27        3.15      2.01 o 
  -2   8   8       57.49       58.49      3.54 o 
  -1   8   8       85.07       84.33      4.22 o 
   0   8   8       13.95        7.17      2.49 o 
   1   8   8       66.68       83.71      3.79 o 
   2   8   8       10.90        6.58      1.88 o 
   3   8   8       86.83      101.73      4.31 o 
   4   8   8        0.03        0.00      1.92 o 
   5   8   8       27.47       21.16      2.52 o 
   6   8   8        0.01        0.00      2.18 o 
   7   8   8       23.31        8.44      2.55 o 
   8   8   8        0.11        1.92      3.18 o 
  -9   9   8      145.28      146.95     10.12 o 
  -8   9   8      128.10      134.63      5.53 o 
  -7   9   8       26.59       34.25      3.10 o 
  -6   9   8      142.44      148.09      5.88 o 
  -5   9   8      223.93      248.70      8.47 o 
  -4   9   8      338.10      336.03     10.69 o 
  -3   9   8       68.89       70.72      3.89 o 
  -2   9   8       23.71       21.12      2.55 o 
  -1   9   8      181.78      195.73      7.31 o 
   0   9   8      414.63      411.48     18.84 o 
   1   9   8       68.81       65.13      4.18 o 
   2   9   8        0.12        0.00      1.71 o 
   3   9   8      116.76      122.81      4.77 o 
   4   9   8      214.33      189.40      6.38 o 
   5   9   8        3.55        0.00      1.90 o 
   6   9   8       74.19       79.95      4.92 o 
   7   9   8       16.82       30.69      4.29 o 
  -8  10   8       19.87       19.11      4.21 o 
  -7  10   8       11.80       13.16      2.36 o 
  -6  10   8       28.37       28.82      2.84 o 
  -5  10   8       14.95       19.04      2.52 o 
  -4  10   8       30.56       35.33      3.04 o 
  -3  10   8       87.29       87.23      4.39 o 
  -2  10   8       59.25       66.85      3.85 o 
  -1  10   8      218.46      218.22      8.38 o 
   0  10   8       81.27       92.18      7.12 o 
   1  10   8        1.13        0.00      1.94 o 
   2  10   8        0.05        1.52      1.99 o 
   3  10   8        5.21        5.05      2.11 o 
   4  10   8       27.60       25.08      2.75 o 
   5  10   8       39.68       46.31      3.13 o 
   6  10   8      208.62      195.22     10.82 o 
  -7  11   8        6.41       10.82      2.33 o 
  -6  11   8       44.54       59.25      3.74 o 
  -5  11   8        0.11        0.40      1.94 o 
  -4  11   8        0.01        0.00      1.95 o 
  -3  11   8        1.85        0.84      2.00 o 
  -2  11   8        2.20        0.00      1.91 o 
  -1  11   8        3.53        6.29      2.16 o 
   0  11   8        4.67        4.75      2.15 o 
   1  11   8        2.93        1.01      2.08 o 
   2  11   8        5.10       12.55      2.39 o 
   3  11   8        1.49        0.56      2.14 o 
   4  11   8        0.49        0.57      2.15 o 
   5  11   8        0.14        0.00      2.08 o 
  -6  12   8       45.78       62.98      3.86 o 
  -5  12   8       30.88       31.08      3.06 o 
  -4  12   8       49.37       54.09      5.40 o 
  -3  12   8      202.85      218.79      8.36 o 
  -2  12   8      133.99      138.12      8.15 o 
  -1  12   8       54.38       60.97      4.54 o 
   0  12   8        0.93        3.65      2.11 o 
   1  12   8       52.12       53.59      6.32 o 
   2  12   8       73.52       81.78      4.43 o 
   3  12   8       10.67       10.25      2.49 o 
   4  12   8       24.38       15.70      2.71 o 
  -4  13   8        5.03        4.15      2.27 o 
  -3  13   8        4.61        6.73      2.36 o 
  -2  13   8        7.74        0.79      2.19 o 
  -1  13   8        0.12        0.00      2.07 o 
   0  13   8       21.69       20.62      2.84 o 
   1  13   8       55.22       57.55      3.88 o 
   2  13   8      118.25      128.50      5.72 o 
 -10   1   9       14.04       20.94      2.45 o 
  -9   1   9      153.33      168.78      6.27 o 
  -8   1   9       53.84       73.72      6.04 o 
  -7   1   9       21.48       14.80      2.20 o 
  -6   1   9      110.05      108.39      4.59 o 
  -5   1   9      152.30      166.17      6.00 o 
  -4   1   9      187.20      183.84      6.45 o 
  -3   1   9        1.04        2.32      1.92 o 
  -2   1   9       66.35       75.19      3.87 o 
  -1   1   9        3.41        2.75      2.05 o 
   0   1   9       94.33       80.66      4.23 o 
   1   1   9        3.66        2.40      2.39 o 
   2   1   9      556.37      546.36     15.89 o 
   3   1   9      345.15      341.16     10.91 o 
   4   1   9       33.32       38.52      3.53 o 
   5   1   9        8.96        9.28      2.89 o 
   6   1   9       33.65       33.35      3.87 o 
   7   1   9        9.43       10.48      3.46 o 
   8   1   9       21.36       15.33      3.78 o 
 -10   2   9        0.67        1.74      2.39 o 
  -9   2   9      144.33      185.61      8.90 o 
  -8   2   9        1.87        0.00      1.67 o 
  -7   2   9        0.06        2.36      1.68 o 
  -6   2   9      133.26      117.79      5.00 o 
  -5   2   9      102.64      136.41      5.29 o 
  -4   2   9      126.34      132.75      7.60 o 
  -3   2   9      305.08      280.09      8.83 o 
  -2   2   9       43.22       54.87      3.36 o 
  -1   2   9        0.91        0.67      2.30 o 
   0   2   9      142.85      153.07      5.93 o 
   1   2   9      764.07      751.80     20.92 o 
   2   2   9       88.83       68.92      4.19 o 
   3   2   9        0.19        4.34      2.58 o 
   4   2   9        7.98        0.00      3.09 o 
   5   2   9       17.18       17.90      3.29 o 
   6   2   9       10.50       17.40      4.44 o 
   7   2   9        6.01       18.05      4.14 o 
   8   2   9       14.13       22.93      4.30 o 
  -9   3   9       14.59       21.50      4.48 o 
  -8   3   9       27.99       35.52      2.85 o 
  -7   3   9        6.68        8.35      1.92 o 
  -6   3   9        0.01        0.00      1.63 o 
  -5   3   9       71.78       82.21      3.72 o 
  -4   3   9       56.38       55.22      3.02 o 
  -3   3   9        4.97        3.93      2.02 o 
  -2   3   9        1.14        0.68      1.89 o 
  -1   3   9      192.68      188.52      6.67 o 
   0   3   9       45.07       30.60      3.60 o 
   1   3   9      120.15       89.07      4.64 o 
   2   3   9       39.91       49.00      3.60 o 
   3   3   9       64.96       65.87      4.26 o 
   4   3   9        2.77        5.61      2.66 o 
   5   3   9       14.34       22.23      3.42 o 
   6   3   9       39.77       37.19      4.60 o 
   7   3   9       14.47       17.25      5.50 o 
  -9   4   9       51.83       64.39      4.87 o 
  -8   4   9       28.19       32.90      2.74 o 
  -7   4   9       35.83       48.09      3.15 o 
  -6   4   9        6.16        4.57      1.97 o 
  -5   4   9        0.51        2.90      1.79 o 
  -4   4   9        4.42        3.25      1.81 o 
  -3   4   9        7.22        5.19      1.88 o 
  -2   4   9       28.31       25.08      2.71 o 
  -1   4   9      151.25      167.64      6.22 o 
   0   4   9       10.30        5.73      2.67 o 
   1   4   9       27.07       37.07      3.16 o 
   2   4   9        9.97        9.57      2.68 o 
   3   4   9       19.18       27.94      3.29 o 
   4   4   9        1.49        1.71      2.66 o 
   5   4   9        6.58        8.29      2.91 o 
   6   4   9       16.27       35.87      4.93 o 
   7   4   9       47.18       65.37      4.92 o 
  -9   5   9        0.84        0.69      1.91 o 
  -8   5   9       62.38       97.14      4.47 o 
  -7   5   9      137.76      132.76      5.42 o 
  -6   5   9      191.37      198.66      7.15 o 
  -5   5   9      111.36      126.24      5.23 o 
  -4   5   9        0.14        0.00      1.88 o 
  -3   5   9        1.04        0.00      1.71 o 
  -2   5   9      254.11      258.64      7.84 o 
  -1   5   9      171.61      172.10      6.40 o 
   0   5   9        8.51        9.30      2.76 o 
   1   5   9      218.73      198.19      7.25 o 
   2   5   9      729.78      725.43     20.46 o 
   3   5   9      439.23      437.79     13.43 o 
   4   5   9       13.20       17.15      3.47 o 
   5   5   9        1.02        3.06      2.72 o 
   6   5   9       89.32       94.42      7.85 o 
   7   5   9       75.10       84.11      6.32 o 
  -8   6   9        0.49        1.59      1.94 o 
  -7   6   9       90.71      109.58      6.46 o 
  -6   6   9      194.57      185.11      7.20 o 
  -5   6   9      178.26      194.19      7.04 o 
  -4   6   9       40.80       41.40      3.08 o 
  -3   6   9        1.28        0.00      1.97 o 
  -2   6   9       19.98       25.87      2.45 o 
  -1   6   9        1.02        2.52      1.83 o 
   0   6   9       20.89       16.67      2.26 o 
   1   6   9       86.75       76.84      4.34 o 
   2   6   9      226.30      200.35      7.46 o 
   3   6   9      142.33      178.72      8.62 o 
   4   6   9       13.59        2.53      2.68 o 
   5   6   9        0.41        0.86      3.37 o 
   6   6   9        1.02        5.96      2.99 o 
  -8   7   9        5.53       10.01      2.85 o 
  -7   7   9       58.91       63.71      3.77 o 
  -6   7   9       29.24       34.90      2.95 o 
  -5   7   9        1.06        2.17      2.11 o 
  -4   7   9        2.69        2.31      2.08 o 
  -3   7   9        5.43        8.19      2.33 o 
  -2   7   9      458.09      420.89     16.39 o 
  -1   7   9       93.82       99.02      4.79 o 
   0   7   9       58.97       48.95      3.42 o 
   1   7   9        1.14        5.31      2.09 o 
   2   7   9        6.00        5.08      2.59 o 
   3   7   9      120.06      124.72      6.16 o 
   4   7   9        6.47       15.03      2.99 o 
   5   7   9       12.54       18.00      4.74 o 
   6   7   9        1.89        4.09      4.01 o 
  -7   8   9      118.80      142.94      5.89 o 
  -6   8   9       46.10       44.09      3.31 o 
  -5   8   9        4.15        0.00      2.02 o 
  -4   8   9        3.47        6.06      2.23 o 
  -3   8   9        3.63        2.27      2.15 o 
  -2   8   9       60.24       58.87      3.80 o 
  -1   8   9      466.87      493.52     14.99 o 
   0   8   9       55.55       67.81      4.00 o 
   1   8   9       92.64      106.72      8.82 o 
   2   8   9      271.64      292.31      8.89 o 
   3   8   9       22.53       23.29      3.15 o 
   4   8   9        1.46        3.09      3.35 o 
   5   8   9        7.51        2.36      2.63 o 
  -6   9   9        0.16        0.91      2.18 o 
  -5   9   9        5.33        8.95      2.38 o 
  -4   9   9       92.82       99.07      4.83 o 
  -3   9   9       91.58       87.22      5.54 o 
  -2   9   9       51.97       61.94      4.33 o 
  -1   9   9       18.31       24.15      3.04 o 
   0   9   9       16.54       20.37      2.71 o 
   1   9   9        0.75        3.99      2.26 o 
   2   9   9        9.75       16.20      3.33 o 
   3   9   9        0.64        0.00      2.01 o 
   4   9   9        6.40        7.33      2.73 o 
  -5  10   9        1.75        0.25      2.16 o 
  -4  10   9       36.80       46.46      3.52 o 
  -3  10   9        0.52        0.00      2.13 o 
  -2  10   9       14.49       16.99      3.74 o 
  -1  10   9       86.37      111.85      5.27 o 
   0  10   9       31.84       33.43      3.16 o 
   1  10   9        0.25        1.32      2.19 o 
   2  10   9        4.75        8.16      2.46 o 
   3  10   9        2.62        0.00      2.25 o 
  -3  11   9       57.40       75.95      4.86 o 
  -2  11   9      167.03      167.72      6.91 o 
  -1  11   9       52.37       64.79      4.25 o 
   0  11   9        8.74        8.73      2.50 o 
   1  11   9        0.79        1.84      2.31 o 
  -7   0  10      271.49      347.01     19.02 o 
  -6   0  10      121.86      154.40      8.49 o 
  -5   0  10      103.20      110.54      6.92 o 
  -4   0  10       52.19       46.54      4.69 o 
  -3   0  10        9.18        7.83      3.21 o 
  -2   0  10      148.07      132.74      8.81 o 
  -1   0  10      239.34      226.05     11.08 o 
   0   0  10       37.66       53.94      6.76 o 
   1   0  10       81.94       81.71     10.23 o 
   2   0  10      232.59      253.73     12.51 o 
   3   0  10      179.23      188.39     10.47 o 
   4   0  10       75.66       61.79     11.15 o 
   5   0  10       23.20       27.45      5.51 o 
  -7   1  10        6.63       10.73      2.33 o 
  -6   1  10       10.17       21.92      2.69 o 
  -5   1  10        5.22        2.25      2.03 o 
  -4   1  10       18.33       20.75      2.54 o 
  -3   1  10       37.86       38.38      3.09 o 
  -2   1  10       86.19       93.69      4.48 o 
  -1   1  10       19.14       16.36      2.66 o 
   0   1  10        2.95        9.47      2.92 o 
   1   1  10        8.29        5.80      2.48 o 
   2   1  10        0.24        1.22      2.50 o 
   3   1  10        0.36        2.74      2.69 o 
   4   1  10        8.39       16.59      3.24 o 
   5   1  10       92.06      103.23      8.05 o 
  -7   2  10       58.17       76.66      4.60 o 
  -6   2  10       64.77       69.35      3.96 o 
  -5   2  10       74.55       79.86      4.17 o 
  -4   2  10        6.66        1.46      2.08 o 
  -3   2  10        0.67        0.00      2.10 o 
  -2   2  10        1.57        0.65      2.13 o 
  -1   2  10        0.46        0.00      2.09 o 
   0   2  10        1.26        0.00      2.16 o 
   1   2  10       11.66        9.04      2.85 o 
   2   2  10        7.88        9.60      2.68 o 
   3   2  10       43.95       50.11      4.00 o 
   4   2  10       31.51       24.85      3.56 o 
   5   2  10        5.49        7.65      3.29 o 
  -7   3  10       12.23       11.41      2.53 o 
  -6   3  10      175.96      234.83     12.86 o 
  -5   3  10      223.46      219.62      7.59 o 
  -4   3  10      162.30      160.43      6.18 o 
  -3   3  10      108.77      104.15      5.89 o 
  -2   3  10      282.00      293.94      9.47 o 
  -1   3  10      193.52      202.05      8.23 o 
   0   3  10       47.83       43.32      5.57 o 
   1   3  10        3.13        5.07      2.59 o 
   2   3  10       67.77       77.42      4.77 o 
   3   3  10       25.73       23.22      3.36 o 
   4   3  10      151.48      159.78      6.96 o 
   5   3  10      300.89      335.08     12.45 o 
  -7   4  10        1.76        0.00      2.28 o 
  -6   4  10        6.48       13.00      2.62 o 
  -5   4  10       57.23       61.58      4.17 o 
  -4   4  10       74.63       67.67      4.96 o 
  -3   4  10       42.20       46.17      3.38 o 
  -2   4  10       12.87       14.55      3.10 o 
  -1   4  10       58.38       61.75      3.88 o 
   0   4  10       37.96       31.72      3.12 o 
   1   4  10       52.57       57.80      5.00 o 
   2   4  10        9.25       17.80      3.63 o 
   3   4  10       70.74       66.27      4.48 o 
   4   4  10      124.46      113.81      5.97 o 
  -6   5  10        0.58        2.73      2.31 o 
  -5   5  10        6.05        9.50      3.51 o 
  -4   5  10        0.20        0.31      2.27 o 
  -3   5  10        1.61        0.14      2.31 o 
  -2   5  10        7.54        7.54      2.42 o 
  -1   5  10       22.42       29.65      3.09 o 
   0   5  10       28.75       24.24      3.06 o 
   1   5  10        1.88        0.00      2.45 o 
   2   5  10        0.41        2.99      2.62 o 
   3   5  10       29.32       23.65      4.13 o 
   4   5  10       20.82       16.24      3.42 o 
  -5   6  10       58.46       57.70      4.08 o 
  -4   6  10       10.39        5.78      2.82 o 
  -3   6  10        4.78       10.34      2.71 o 
  -2   6  10       84.69       99.98      5.49 o 
  -1   6  10      164.88      145.53     10.02 o 
   0   6  10        0.71        7.42      4.09 o 
   1   6  10       10.61       19.44      3.35 o 
   2   6  10       19.29       14.42      2.93 o 
   3   6  10       56.13       69.38      4.69 o 
  -4   7  10        8.55       10.47      2.78 o 
  -3   7  10       37.69       43.15      3.87 o 
  -2   7  10       68.98       81.92      5.09 o 
  -1   7  10        8.19        7.72      5.27 o 
   0   7  10       41.49       46.91      4.14 o 
   1   7  10       92.98       88.37      5.56 o 
   2   7  10        0.11        0.00      2.52 o 
  -3   8  10        1.56        3.83      3.54 o 
  -2   8  10       63.13       71.82      4.88 o 
  -1   8  10       50.51       38.11      4.03 o 
   0   8  10        1.95        5.58      3.00 o 
   1   8  10        0.10        2.47      2.92 o 
  -2   1  11       58.84       59.37      3.89 o 
  -1   1  11      102.79       98.01      4.93 o 
   0   1  11      142.10      147.18      6.26 o 
  -1   2  11        0.00        0.00      3.42 o 
                                                 
